# Supplementary material for: Cross-generational plasticity in Atlantic silversides (Menidia menidia) under the combined effects of hypoxia and acidification
Source: J Exp Biol. 2025 Jul 25;228(15):jeb249726. doi: 10.1242/jeb.249726 (PMC12319412; doi:10.1242/jeb.249726)
Supplement: Dataset 1. — Sheet 1: all_DEG_comparisons. This sheet presents the edgeR output for all six pairwise differential expression comparisons. Each row represents a gene, with columns detailing the comparison group number (pairwise_group), the specific treatment groups being compared (Comparison), and the gene identification code based on Menidia menidia annotation (menidiaID). Additional columns include the abbreviated gene name (geneID), average expression level in log counts per million (logCPM), log fold change for the given comparison (logFC), false discovery rate (FDR), and associated Gene Ontology (GO) terms (GOTerms). Sheet 2: GO_reductionAnalysis_results. Results of GO term redundancy reduction analysis using the rrvgo package. Each row represents an individual GO term after redundancy filtering. Columns include the identifier for the GO analysis group, representing each pairwise comparison (GO_AnalysisGroup), the corresponding semantic similarity root node (root_node), and information on the representative parent term including its GO ID (parentID), description (parentTerm), and parent term enrichment score (parentEnrichScore). Redundancy metrics include the uniqueness of the term overall (termUniqueness), within its cluster (termUniquenessWithinCluster), and its dispensability score (termDispensability). The original (non-reduced) GO term is also reported, with its ID (individualTermID) and description (individualTermDescription), followed by enrichment statistics: gene ratio (GeneRatio), background ratio (BgRatio), raw p-value (pvalue), adjusted p-value (p.adjust), and q-value (qvalue). The final column (enrichingGenes) lists genes contributing to the enrichment of each individual GO term. [file jexbio-228-249726-Dataset1.xlsx]

## Sheet: all_DEG_comparison_results
pairwise_group	Comparison	menidiaID	geneID	logCPM	logFC	FDR	GOTerms
1	CH.CC	mme09878	SSBP2	4.94815	0.826846	0.000150149	nucleus;cytoplasm;single-stranded DNA binding;protein binding;positive regulation of transcription by RNA polymerase II
1	CH.CC	mme11399	ISCU	5.36862	-1.06739	0.000150149	ferrous iron binding;positive regulation of aconitate hydratase activity;negative regulation of iron ion import across plasma membrane;small molecule metabolic process;cell;nucleus;positive regulation of mitochondrial electron transport, NADH to ubiquinone;protein binding;mitochondrial matrix;cytosol;4 iron, 4 sulfur cluster binding;2 iron, 2 sulfur cluster binding;molecular adaptor activity;iron…
1	CH.CC	mme16698	CX6B1	6.81357	1.7511	0.000150149	mitochondrial intermembrane space;cytochrome-c oxidase activity;respiratory chain complex IV;mitochondrial electron transport, cytochrome c to oxygen;proton transmembrane transport;mitochondrial inner membrane
1	CH.CC	mme12172	SHH	3.22541	1.57072	0.000447289	inner ear development;polarity specification of dorsal/ventral axis;muscle cell fate specification;homeostasis of number of retina cells;embryonic digestive tract morphogenesis;spinal cord dorsal/ventral patterning;patched binding;optic nerve morphogenesis;embryonic digit morphogenesis;polarity specification of anterior/posterior axis;response to retinoic acid;regulation of vascular endothelial g…
1	CH.CC	mme08090	BIN1	5.8004	0.74256	0.000466457	regulation of biological quality;membrane organization;negative regulation of amyloid precursor protein catabolic process;synaptic vesicle;regulation of heart contraction;main axon;organelle organization;plasma membrane;protein-containing complex binding;nucleus;regulation of metal ion transport;cellular localization;cytoskeleton;positive regulation of cellular component organization;muscle cell …
1	CH.CC	mme03084	SC6A1	6.5343	0.818195	0.0005205	identical protein binding;transmembrane transport;positive regulation of gamma-aminobutyric acid secretion;response to purine-containing compound;gamma-aminobutyric acid import;neurotransmitter binding;response to cocaine;gamma-aminobutyric acid:sodium symporter activity;learning;integral component of postsynaptic membrane;response to toxic substance;integral component of presynaptic membrane;cel…
1	CH.CC	mme04246	LRRT2	3.57022	0.964777	0.0005205	GABA-ergic synapse;Schaffer collateral - CA1 synapse;hippocampal mossy fiber to CA3 synapse;negative regulation of receptor internalization;excitatory synapse;neurexin family protein binding;regulation of postsynaptic density assembly;long-term synaptic potentiation;glutamatergic synapse;integral component of postsynaptic density membrane;positive regulation of synapse assembly
1	CH.CC	mme04870	GCYA2	3.60421	1.11032	0.0005205	cGMP biosynthetic process;protein binding;guanylate cyclase activity;cytosol;intracellular signal transduction;protein-containing complex binding;heme binding
1	CH.CC	mme10749	NYAP1	3.97308	0.710228	0.0005205	phosphatidylinositol 3-kinase signaling;neuron projection morphogenesis
1	CH.CC	mme06653	SEGN	4.38289	0.727828	0.000548299	cell;nucleus;cytosol;dendrite;terminal bouton;calcium ion binding;brain development;regulation of presynaptic cytosolic calcium ion concentration;regulation of long-term synaptic potentiation
1	CH.CC	mme00238	IGDC3	4.45802	0.895473	0.00069987	integral component of plasma membrane;protein binding;neuromuscular process controlling balance
1	CH.CC	mme05098	LHX1	3.88053	0.894305	0.000711967	cerebellar Purkinje cell-granule cell precursor cell signaling involved in regulation of granule cell precursor cell proliferation;motor neuron axon guidance;post-embryonic development;RNA polymerase II regulatory region sequence-specific DNA binding;positive regulation of transcription by RNA polymerase II;forebrain regionalization;S-shaped body morphogenesis;dorsal/ventral pattern formation;neg…
1	CH.CC	mme12382	RB39B	4.35204	0.811838	0.000711967	synapse organization;Rab protein signal transduction;phagocytic vesicle;phagosome-lysosome fusion;Golgi membrane;phagosome acidification;intracellular protein transport;neuron projection;plasma membrane;GTP binding;cytoplasmic vesicle membrane;GTPase activity;regulation of autophagy;cytosol;myosin V binding
1	CH.CC	mme13421	FGF12	4.32341	0.870763	0.000711967	extracellular space;nucleus;synapse;fibroblast growth factor receptor binding;growth factor activity;heparin binding;sodium channel regulator activity;ion channel binding;regulation of membrane depolarization;JNK cascade;chemical synaptic transmission;nervous system development;heart development;adult locomotory behavior;fibroblast growth factor receptor signaling pathway;positive regulation of s…
1	CH.CC	mme06595	---NA---	5.36381	0.60484	0.000780554	NA
1	CH.CC	mme08987	PLPR3	4.43492	0.819565	0.000811474	integral component of membrane;protein binding;phosphatase activity;phosphate-containing compound metabolic process;cellular lipid metabolic process
1	CH.CC	mme03791	GLRB	4.39898	0.751745	0.000843208	chloride transmembrane transport;external side of plasma membrane;nervous system development;response to amino acid;transmitter-gated ion channel activity involved in regulation of postsynaptic membrane potential;perikaryon;protein-containing complex binding;dendrite;adult walking behavior;startle response;postsynaptic membrane;glycine binding;synaptic transmission, glycinergic;excitatory postsyn…
1	CH.CC	mme06407	TRI46	3.35314	0.845552	0.000843208	axon initial segment;neuron migration;regulation of cellular protein localization;microtubule cytoskeleton;zinc ion binding;microtubule bundle formation;negative regulation of axon extension;protein localization to axon;proximal neuron projection;positive regulation of anterograde dense core granule transport;anterograde synaptic vesicle transport;microtubule binding
1	CH.CC	mme07484	CPNE5	4.7954	0.749066	0.000843208	plasma membrane;neuron projection;perikaryon;protein binding;calcium-dependent phospholipid binding;cellular response to calcium ion;positive regulation of dendrite extension
1	CH.CC	mme08493	NCKP5	3.85605	0.816127	0.000843208	NA
1	CH.CC	mme10783	NOVA1	6.34971	0.685338	0.000843208	regulation of mRNA processing;nucleolus;negative regulation of cold-induced thermogenesis;mRNA 3'-UTR binding;spinal cord development;nucleoplasm;mRNA splicing, via spliceosome
1	CH.CC	mme15662	SN25A	7.81857	0.722531	0.000843208	plasma membrane;cell junction;BLOC-1 complex;SNARE complex;neuron projection;presynapse;voltage-gated potassium channel activity;SNAP receptor activity;syntaxin-1 binding;mitotic cytokinesis;locomotory behavior;synaptic vesicle priming;synaptic vesicle fusion to presynaptic active zone membrane;potassium ion transmembrane transport
1	CH.CC	mme16016	---NA---	4.16151	0.871762	0.000843208	secretory granule
1	CH.CC	mme16626	LRC4B	4.87508	0.753127	0.000843208	presynaptic membrane;cerebellar mossy fiber;regulation of postsynaptic density assembly;cell junction;glutamatergic synapse;integral component of postsynaptic density membrane;positive regulation of synapse assembly;signaling receptor binding;regulation of presynapse assembly;synaptic membrane adhesion
1	CH.CC	mme03995	MLP3C	5.93117	0.988188	0.000845313	autophagosome membrane;cytosol;cytoskeleton;cytoplasmic ribonucleoprotein granule;microtubule binding;ubiquitin protein ligase binding;autophagosome assembly;autophagy of mitochondrion;cellular response to nitrogen starvation;protein exit from endoplasmic reticulum;aggrephagy;autophagosome maturation
1	CH.CC	mme00818	SMAG1	4.33965	-1.07063	0.000971183	P-body;fibrillar center;cytosol;cell junction;neuron projection;synapse;mRNA binding;protein binding;translation repressor activity;nuclear-transcribed mRNA poly(A) tail shortening;negative regulation of translation;regulation of mRNA stability;positive regulation of translation
1	CH.CC	mme03221	CA2D2	5.57641	0.618277	0.000971183	voltage-gated calcium channel complex;voltage-gated calcium channel activity;calcium channel regulator activity;metal ion binding;neuromuscular junction development;regulation of ion transmembrane transport;regulation of multicellular organism growth;positive regulation of organ growth;muscle fiber development;regulation of insulin secretion;rhythmic synaptic transmission;cardiac conduction;calci…
1	CH.CC	mme05254	GLT17	4.52133	0.923473	0.000971183	Golgi apparatus;membrane;binding;transferase activity, transferring glycosyl groups
1	CH.CC	mme05521	COHA1	6.04916	-1.1503	0.000971183	cellular anatomical entity
1	CH.CC	mme06071	CSPG5	5.77815	0.637808	0.000971183	extracellular region;Golgi lumen;Golgi-associated vesicle membrane;lysosomal lumen;glutamatergic synapse;GABA-ergic synapse;integral component of postsynaptic membrane;growth factor activity;cytoskeleton organization;chondroitin sulfate biosynthetic process;chondroitin sulfate catabolic process;dermatan sulfate biosynthetic process;axon regeneration;intracellular transport;trans-synaptic signalin…
1	CH.CC	mme14679	BCAT1	4.78938	-1.05143	0.000971183	identical protein binding;valine biosynthetic process;leucine biosynthetic process;lactation;isoleucine catabolic process;regulation of hormone levels;L-leucine transaminase activity;nucleus;L-valine transaminase activity;cellular response to leukemia inhibitory factor;mitochondrial matrix;G1/S transition of mitotic cell cycle;cytosol;L-isoleucine transaminase activity
1	CH.CC	mme17294	LRRC4	3.68439	0.82119	0.000971183	dendritic spine;excitatory synapse;Schaffer collateral - CA1 synapse;glutamatergic synapse;integral component of postsynaptic density membrane;protein binding;modulation of chemical synaptic transmission;postsynaptic density protein 95 clustering;synaptic membrane adhesion;excitatory synapse assembly
1	CH.CC	mme14536	NID1	3.59162	-1.34752	0.00101762	basement membrane;cell periphery;calcium ion binding;collagen binding;laminin-1 binding;proteoglycan binding;cell-matrix adhesion;positive regulation of cell-substrate adhesion;glomerular basement membrane development
1	CH.CC	mme15705	MACOI	4.47115	0.615446	0.00101762	endoplasmic reticulum;integral component of membrane;axon;nuclear membrane;neuron projection terminus;synapse;brain development;response to stimulus
1	CH.CC	mme03380	S4A8	3.97419	0.736789	0.00108496	multicellular organism growth;locomotory exploration behavior;post-embryonic development;protein glycosylation;neuronal cell body membrane;brain morphogenesis;inorganic anion exchanger activity;perikaryon;chloride transport;response to light stimulus;basal dendrite;cell;sodium ion transport;apical dendrite;integral component of plasma membrane;postsynapse;CA3 pyramidal cell dendrite;anion transme…
1	CH.CC	mme12708	RXRBA	3.88487	-0.991101	0.00108496	retinoic acid receptor signaling pathway;response to retinoic acid;zinc ion binding;RNA polymerase II transcription factor complex;negative regulation of transcription, DNA-templated;nuclear receptor activity;anatomical structure development;cell differentiation;steroid hormone receptor activity;retinoic acid-responsive element binding;positive regulation of transcription by RNA polymerase II;ste…
1	CH.CC	mme14185	UNC4	3.43923	0.672003	0.00108496	DNA binding
1	CH.CC	mme06337	KPCG	5.96319	0.906134	0.00111945	postsynaptic density;central nervous system neuron axonogenesis;embryonic hemopoiesis;negative regulation of glial cell apoptotic process;regulation of platelet aggregation;axon guidance;positive regulation of NF-kappaB transcription factor activity;positive regulation of angiogenesis;positive regulation of exocytosis;inactivation of MAPK activity;cell;dendrite;response to hypoxia;positive regula…
1	CH.CC	mme08147	---NA---	3.81905	0.807496	0.00111945	NA
1	CH.CC	mme05062	---NA---	4.07638	0.614761	0.00116008	NA
1	CH.CC	mme10371	ELMD1	5.45216	0.666281	0.00116008	GTPase activator activity;positive regulation of GTPase activity
1	CH.CC	mme12559	TETN	3.07841	-2.0819	0.00116008	extracellular region;intracellular;ion binding;bone mineralization;cellular response to organic substance
1	CH.CC	mme14971	CCG3	4.92559	0.788821	0.00116008	AMPA glutamate receptor complex;ionotropic glutamate receptor binding;excitatory synapse;neurotransmitter receptor internalization;voltage-gated calcium channel complex;integral component of postsynaptic density membrane;voltage-gated calcium channel activity;cardiac conduction;positive regulation of AMPA receptor activity;Schaffer collateral - CA1 synapse;protein targeting;dendrite;postsynaptic …
1	CH.CC	mme17184	LAMB1	4.93855	-0.885909	0.00116008	laminin-1 complex;laminin-2 complex;extracellular space;laminin-8 complex;laminin-10 complex;integrin binding;enzyme binding;tissue development;positive regulation of cell migration;neuron projection development;substrate adhesion-dependent cell spreading;odontogenesis;basement membrane assembly
1	CH.CC	mme01896	AP3B2	5.29229	0.626416	0.001169	trans-Golgi network;vesicle-mediated transport;axon cytoplasm;AP-3 adaptor complex;intracellular protein transport;anterograde synaptic vesicle transport;clathrin-coated vesicle membrane
1	CH.CC	mme05038	NEUM	6.87758	0.643674	0.001169	postsynaptic density;phosphatidylinositol phosphate binding;synaptic membrane;perikaryon;tissue regeneration;regulation of growth;neuron projection terminus;filopodium membrane;dendrite;phosphatidylserine binding;calmodulin binding;lysophosphatidic acid binding;axon choice point recognition;cytosol;cell junction;growth cone membrane;axon regeneration
1	CH.CC	mme06809	SPIR1	4.63838	0.69556	0.001169	polar body extrusion after meiotic divisions;cleavage furrow formation;formin-nucleated actin cable assembly;cleavage furrow;intracellular transport;Golgi apparatus;positive regulation of mitochondrial fission;dendritic spine development;nucleoplasm;behavioral fear response;integral component of mitochondrial outer membrane;cytoplasmic vesicle membrane;actin binding;establishment of meiotic spind…
1	CH.CC	mme09984	VISL1	6.9161	0.71242	0.001169	cytosol;membrane;calcium channel regulator activity;calcium ion binding;protein C-terminus binding;protein domain specific binding;central nervous system development;calcium-mediated signaling;positive regulation of insulin secretion involved in cellular response to glucose stimulus;positive regulation of exocytosis;negative regulation of insulin secretion
1	CH.CC	mme16825	KC1E	4.12349	0.643971	0.001169	DNA repair;heterocyclic compound binding;cellular response to nerve growth factor stimulus;Golgi organization;positive regulation of Wnt-mediated midbrain dopaminergic neuron differentiation;Golgi membrane;regulation of circadian rhythm;neuron projection;protein localization to cilium;negative regulation of protein binding;nucleoplasm;spindle assembly;circadian regulation of gene expression;cytos…
1	CH.CC	mme08401	---NA---	4.87851	1.30784	0.00117582	NA
1	CH.CC	mme00532	UN13C	3.61762	0.894128	0.00120603	presynaptic membrane;positive regulation of glutamate receptor signaling pathway;regulation of amyloid precursor protein catabolic process;Golgi apparatus;Golgi-associated vesicle;neuromuscular junction development;cell;early phagosome;spectrin binding;cellular response to glucose stimulus;terminal bouton;calcium ion binding;negative regulation of synaptic plasticity;positive regulation of synapt…
1	CH.CC	mme04839	TARG1	4.86651	0.530386	0.00120603	plasma membrane;integral component of membrane;cytoplasmic vesicle membrane;response to biotic stimulus;glucose import in response to insulin stimulus;endosome to plasma membrane protein transport
1	CH.CC	mme11177	CAC1B	3.58157	0.786549	0.00120603	calcium ion import;protein C-terminus binding;voltage-gated calcium channel complex;ion binding;neuronal cell body;response to pain;response to ethanol;locomotory behavior;dendritic shaft;calcium ion transmembrane transport;glutamatergic synapse;regulation of calcium ion transport;response to testosterone;protein phosphatase 2A binding;high voltage-gated calcium channel activity;regulation of hea…
1	CH.CC	mme17678	DYSF	4.45756	-1.3907	0.00120603	lipid storage;regulation of calcium ion import;monocyte activation involved in immune response;centriolar satellite;macrophage activation involved in immune response;late endosome;negative regulation of protein catabolic process;Golgi apparatus;negative regulation of high voltage-gated calcium channel activity;positive regulation of cell adhesion;fat cell differentiation;microtubule;skeletal musc…
1	CH.CC	mme03501	CMTA1	5.69381	0.594012	0.0013358	nucleus;cytoplasm;DNA binding;protein binding;positive regulation of macromolecule metabolic process;positive regulation of cellular metabolic process;positive regulation of nitrogen compound metabolic process;regulation of primary metabolic process
1	CH.CC	mme03556	---NA---	2.84594	1.00191	0.0013358	NA
1	CH.CC	mme16666	RHBL1	4.10947	0.764364	0.0013358	integral component of plasma membrane;signal transduction;proteolysis;serine-type endopeptidase activity
1	CH.CC	mme15485	CY561	2.33554	1.169	0.00135372	protein binding;ferric-chelate reductase activity;integral component of membrane;cytoplasmic vesicle;electron transport chain;lysosomal membrane
1	CH.CC	mme08775	TT39C	5.06825	0.656637	0.00136885	otolith morphogenesis;cilium assembly;determination of heart left/right asymmetry
1	CH.CC	mme15344	HBB	2.56181	3.56317	0.00144822	hemoglobin complex;oxygen carrier activity;oxygen binding;heme binding;metal ion binding;oxygen transport
1	CH.CC	mme08076	MTAP2	5.65249	0.751196	0.00146532	dendrite;regulation of cellular process;microtubule bundle formation;central nervous system neuron development;intracellular;microtubule binding
1	CH.CC	mme06835	ID4	4.31249	0.576815	0.00157852	negative regulation of transcription by RNA polymerase II;nucleus;heart development;DNA-binding transcription factor activity;negative regulation of DNA binding;cytoplasm;RNA polymerase II transcription factor binding;negative regulation of neuron differentiation;protein dimerization activity;regulation of cell cycle;circadian rhythm;bHLH transcription factor binding
1	CH.CC	mme08035	PLCC	5.66741	-0.659537	0.00157852	endoplasmic reticulum membrane;1-acylglycerol-3-phosphate O-acyltransferase activity;nuclear envelope;integral component of membrane;endoplasmic reticulum;CDP-diacylglycerol biosynthetic process
1	CH.CC	mme10711	KAT5	4.77132	0.537323	0.00157852	histone H4 acetylation;DNA replication;Swr1 complex;positive regulation of protein acetylation;nucleolus;double-strand break repair via nonhomologous end joining;positive regulation of transcription by RNA polymerase II;beta-catenin-TCF complex assembly;protein-containing complex binding;DNA damage response, signal transduction by p53 class mediator resulting in transcription of p21 class mediato…
1	CH.CC	mme10940	PCDC2	4.66967	0.657112	0.00157852	integral component of plasma membrane;calcium ion binding;nervous system development;homophilic cell adhesion via plasma membrane adhesion molecules
1	CH.CC	mme15717	MATN3	6.301	1.15598	0.00157852	extracellular space;endoplasmic reticulum lumen;collagen-containing extracellular matrix;extracellular matrix structural constituent;calcium ion binding;protein binding;growth plate cartilage chondrocyte morphogenesis;extracellular matrix organization;post-translational protein modification
1	CH.CC	mme06753	SALL3	4.18124	0.651444	0.00160319	metal ion binding;olfactory bulb interneuron development;forelimb morphogenesis;hindlimb morphogenesis;negative regulation of smoothened signaling pathway
1	CH.CC	mme04769	DSCL1	4.64802	0.615622	0.00166857	calcium-independent cell-cell adhesion via plasma membrane cell-adhesion molecules;protein homodimerization activity;negative regulation of cell adhesion;axon guidance;camera-type eye photoreceptor cell differentiation;brain development;synapse;homophilic cell adhesion via plasma membrane adhesion molecules;plasma membrane;embryonic skeletal system morphogenesis;dorsal/ventral pattern formation;c…
1	CH.CC	mme06089	SEM4C	5.82255	0.692989	0.00166857	membrane;organelle;postsynapse;protein binding;nervous system development;cell differentiation;locomotion;animal organ development;regulation of cellular process
1	CH.CC	mme07367	ECM2	5.53909	1.10346	0.00166857	protein binding
1	CH.CC	mme09214	RAB3A	5.74303	0.52912	0.00166857	clathrin-sculpted acetylcholine transport vesicle membrane;protein C-terminus binding;post-embryonic development;synaptic vesicle clustering;intracellular protein transport;clathrin-sculpted glutamate transport vesicle membrane;ATPase activator activity;cell;secretory granule membrane;clathrin-sculpted monoamine transport vesicle membrane;synaptic vesicle transport;terminal bouton;GTPase activity…
1	CH.CC	mme03551	CELF4	4.32391	0.990253	0.00168127	RNA binding;regulation of mRNA splicing, via spliceosome;cellular anatomical entity;intracellular
1	CH.CC	mme15099	---NA---	2.44011	-1.31196	0.00168127	NA
1	CH.CC	mme01604	RGRF2	4.03655	0.719692	0.00170437	endoplasmic reticulum membrane;regulation of Rho protein signal transduction;MAPK cascade;calmodulin binding;G protein-coupled receptor signaling pathway;positive regulation of apoptotic process;cytosol;endoplasmic reticulum;Rho guanyl-nucleotide exchange factor activity;plasma membrane;response to endoplasmic reticulum stress
1	CH.CC	mme02386	EAA2	8.46513	0.575983	0.00170437	multicellular organism growth;glutamate secretion;telencephalon development;response to amino acid;response to wounding;chemical synaptic transmission;positive regulation of glucose import;integral component of presynaptic membrane;high-affinity glutamate transmembrane transporter activity;visual behavior;cell surface;cellular response to extracellular stimulus;protein binding;neurotransmitter re…
1	CH.CC	mme06982	GD1L1	3.44961	0.835292	0.00179381	protein binding
1	CH.CC	mme17381	TSN8	3.95219	0.711447	0.00179381	integral component of membrane
1	CH.CC	mme06594	---NA---	3.58043	0.627452	0.00192576	NA
1	CH.CC	mme15876	XKR6	3.10418	0.714697	0.00197058	integral component of membrane
1	CH.CC	mme07534	E41L1	5.35477	0.66984	0.00201215	cortical actin cytoskeleton organization;cytoskeleton;actin binding;structural molecule activity;synapse;plasma membrane
1	CH.CC	mme00710	LCE	3.04245	-4.42027	0.00205877	proteolysis;metalloendopeptidase activity
1	CH.CC	mme06554	41	6.95499	0.737855	0.00205877	regulation of cell shape;postsynaptic density;positive regulation of protein binding;nuclear body;regulation of intestinal absorption;protein C-terminus binding;positive regulation of protein localization to cell cortex;PH domain binding;cytoplasmic side of plasma membrane;cell division;cortical actin cytoskeleton organization;intercellular bridge;spectrin binding;mitotic spindle;cytosol;regulati…
1	CH.CC	mme15481	NAGS	3.99965	-0.858609	0.00205877	mitochondrial matrix;acetylglutamate kinase activity;acetyl-CoA:L-glutamate N-acetyltransferase activity;arginine binding;arginine biosynthetic process
1	CH.CC	mme02113	---NA---	3.13748	1.00239	0.00206783	NA
1	CH.CC	mme02886	NFS1	4.70599	-1.00187	0.00206783	nucleoplasm;mitochondrial matrix;L-cysteine desulfurase complex;pyridoxal phosphate binding;cysteine desulfurase activity;protein homodimerization activity;metal ion binding;iron-sulfur cluster binding;Mo-molybdopterin cofactor biosynthetic process;iron incorporation into metallo-sulfur cluster;molybdopterin cofactor biosynthetic process;small molecule metabolic process;[2Fe-2S] cluster assembly;…
1	CH.CC	mme11487	BRNP1	3.69243	0.734258	0.00206783	endoplasmic reticulum;dendrite;neuronal cell body;protein binding;behavioral fear response;cell cycle arrest;short-term memory;cell death;social behavior;exploration behavior;maternal behavior;positive regulation of neuron differentiation;negative regulation of mitotic cell cycle;negative regulation of neurogenesis;cellular response to retinoic acid;vocalization behavior
1	CH.CC	mme14180	CAMP3	6.1838	0.638677	0.00206783	microtubule cytoskeleton;calmodulin binding;regulation of microtubule cytoskeleton organization;spectrin binding;neuron projection development;cell junction;microtubule binding
1	CH.CC	mme05552	KCMA1	6.38431	0.588236	0.00215947	response to estrogen;relaxation of vascular smooth muscle;positive regulation of membrane hyperpolarization;neuronal cell body;protein-containing complex binding;sensory perception of sound;cell;dendrite;caveola;response to hypoxia;saliva secretion;terminal bouton;postsynaptic membrane;ligand-gated ion channel activity involved in regulation of presynaptic membrane potential;glutamatergic synapse…
1	CH.CC	mme13427	GPC5	3.04928	-0.974367	0.00229699	extracellular matrix;membrane;heparan sulfate proteoglycan binding
1	CH.CC	mme03550	MYORG	2.89196	-1.06282	0.00232236	endoplasmic reticulum;endoplasmic reticulum membrane;integral component of membrane;nuclear membrane;hydrolase activity, hydrolyzing O-glycosyl compounds;protein binding;carbohydrate metabolic process;positive regulation of insulin-like growth factor receptor signaling pathway;skeletal muscle fiber development;positive regulation of protein kinase B signaling
1	CH.CC	mme10372	GRIA4	3.47565	0.739199	0.00232236	AMPA glutamate receptor complex;regulation of postsynaptic membrane potential;response to fungicide;identical protein binding;transmitter-gated ion channel activity involved in regulation of postsynaptic membrane potential;neuronal cell body;integral component of postsynaptic density membrane;AMPA glutamate receptor activity;amyloid-beta binding;terminal bouton;dendritic spine;regulation of synap…
1	CH.CC	mme11393	IDD	5.31998	-0.490421	0.00232236	membrane;animal organ morphogenesis;response to drug;cognition
1	CH.CC	mme13005	41	3.80636	0.813419	0.00232236	regulation of cell shape;postsynaptic density;positive regulation of protein binding;nuclear body;regulation of intestinal absorption;protein C-terminus binding;positive regulation of protein localization to cell cortex;cytoplasmic side of plasma membrane;cell division;cortical actin cytoskeleton organization;intercellular bridge;spectrin binding;mitotic spindle;cytosol;regulation of calcium ion …
1	CH.CC	mme14360	SH3G2	6.82121	0.537216	0.00232236	protein C-terminus binding;negative regulation of maintenance of permeability of blood-brain barrier;lipid tube assembly;lipid binding;Golgi membrane;neuronal cell body;vesicle scission;negative regulation of epidermal growth factor receptor signaling pathway;positive regulation of membrane tubulation;basal dendrite;dendrite extension;synaptic vesicle uncoating;early endosome;clathrin-coated endo…
1	CH.CC	mme17298	CA2D1	5.92221	-0.993697	0.00232236	voltage-gated calcium channel activity involved in bundle of His cell action potential;cardiac muscle cell action potential involved in contraction;sarcoplasmic reticulum;membrane depolarization during bundle of His cell action potential;cellular response to amyloid-beta;regulation of ventricular cardiac muscle cell membrane repolarization;calcium channel regulator activity;positive regulation of…
1	CH.CC	mme00636	KPBB	4.93922	-0.700882	0.00235172	phosphorylase kinase activity;phosphorylase kinase complex;calmodulin binding;cytosol;glycogen catabolic process;protein phosphorylation;plasma membrane
1	CH.CC	mme03010	CAD22	1.31095	1.08729	0.00235172	membrane;calcium ion binding;homophilic cell adhesion via plasma membrane adhesion molecules;brain development;calcium-dependent cell-cell adhesion via plasma membrane cell adhesion molecules
1	CH.CC	mme05569	LRIT1	3.31096	0.892485	0.00235172	integral component of endoplasmic reticulum membrane;protein binding
1	CH.CC	mme05887	IDE	6.64797	-0.44101	0.00235172	cell;nucleus;mitochondrion;peroxisomal matrix;external side of plasma membrane;basolateral plasma membrane;cytosolic proteasome complex;extracellular exosome;amyloid-beta binding;virus receptor activity;metalloendopeptidase activity;ATP binding;zinc ion binding;ATPase activity;beta-endorphin binding;protein homodimerization activity;insulin binding;protein-containing complex binding;ubiquitin-dep…
1	CH.CC	mme06257	DDR1	4.99282	-0.707365	0.00235172	wound healing, spreading of cells;negative regulation of cell population proliferation;extracellular region;branching involved in mammary gland duct morphogenesis;skin development;integral component of plasma membrane;brush border;mammary gland alveolus development;regulation of extracellular matrix disassembly;axon development;protein tyrosine kinase collagen receptor activity;peptidyl-tyrosine …
1	CH.CC	mme07189	M3K12	4.17519	0.652991	0.00235172	protein kinase binding;protein homodimerization activity;activation of JNKK activity;activation of JUN kinase activity;protein autophosphorylation;plasma membrane;growth cone;positive regulation of transcription, DNA-templated;JUN kinase kinase kinase activity;positive regulation of ERK1 and ERK2 cascade;histone phosphorylation;cytosol;peptidyl-serine phosphorylation;negative regulation of motor …
1	CH.CC	mme07244	FBLN2	3.79175	-1.10544	0.00235172	calcium ion binding;extracellular region
1	CH.CC	mme08165	CSRN3	4.97017	0.685226	0.00235172	nucleus;DNA-binding transcription activator activity, RNA polymerase II-specific;sequence-specific DNA binding;negative regulation of phosphatase activity;positive regulation of apoptotic process;positive regulation of transcription by RNA polymerase II
1	CH.CC	mme09193	LHX9	4.96965	0.777298	0.00235172	cell population proliferation;zinc ion binding;male gonad development;gonad morphogenesis;RNA polymerase II regulatory region sequence-specific DNA binding;spinal cord motor neuron differentiation;dorsal spinal cord interneuron anterior axon guidance;female gonad development;positive regulation of transcription by RNA polymerase II;thalamus development;DNA-binding transcription factor activity, R…
1	CH.CC	mme10327	---NA---	4.69416	0.707761	0.00235172	NA
1	CH.CC	mme12037	SEM5A	3.84965	-1.15436	0.00235172	positive chemotaxis;syndecan binding;diencephalon development;blood vessel endothelial cell proliferation involved in sprouting angiogenesis;axon guidance receptor activity;positive regulation of angiogenesis;axonal fasciculation;branching involved in blood vessel morphogenesis;heparan sulfate proteoglycan binding;positive regulation of endothelial cell chemotaxis;negative regulation of endotheli…
1	CH.CC	mme13897	PGAM1	7.39907	0.580189	0.00235172	protein kinase binding;gluconeogenesis;bisphosphoglycerate mutase activity;spermatogenesis;response to mercury ion;neutrophil degranulation;regulation of glycolytic process;respiratory burst;striated muscle contraction;extracellular region;canonical glycolysis;2,3-bisphosphoglycerate-dependent phosphoglycerate mutase activity;regulation of pentose-phosphate shunt;ficolin-1-rich granule lumen;cell…
1	CH.CC	mme14332	FREM2	7.64232	-0.860678	0.00235172	basement membrane;plasma membrane;integral component of membrane;protein binding;metal ion binding;eye development;morphogenesis of an epithelium;cell communication;cell adhesion;heart development;embryonic digit morphogenesis;inner ear development
1	CH.CC	mme16076	GEPH	4.70281	0.663943	0.00235172	cytosol;cytoskeleton;postsynaptic density;cell junction;dendrite;extrinsic component of cytoplasmic side of plasma membrane;neuronal cell body;inhibitory synapse;glycinergic synapse;GABA-ergic synapse;postsynaptic specialization, intracellular component;postsynaptic specialization membrane;signaling receptor binding;ATP binding;nitrate reductase activity;tubulin binding;protein binding, bridging;…
1	CH.CC	mme16579	DOC2A	4.3162	0.524844	0.00235172	nucleoplasm;nucleolus;lysosome;cell junction;extrinsic component of synaptic vesicle membrane;protein binding;nervous system development;synaptic vesicle exocytosis;regulation of calcium ion-dependent exocytosis;spontaneous neurotransmitter secretion
1	CH.CC	mme17214	TNNT2	3.58411	-0.83017	0.00235172	troponin C binding;ventricular cardiac muscle tissue morphogenesis;cardiac muscle contraction;regulation of striated muscle contraction;protein-containing complex binding;cardiac Troponin complex;actin crosslink formation;skeletal muscle contraction;calcium ion binding;troponin I binding;cytosol;troponin T binding;atrial cardiac muscle tissue morphogenesis;negative regulation of ATPase activity;p…
1	CH.CC	mme18086	FPRP	4.27996	-0.930681	0.00235172	cellular anatomical entity
1	CH.CC	mme03318	RBM5	6.46089	0.633971	0.00237186	DNA binding;zinc ion binding;protein binding;regulation of alternative mRNA splicing, via spliceosome;positive regulation of apoptotic process;mRNA binding;spliceosomal complex;spliceosomal complex assembly;nucleoplasm
1	CH.CC	mme13428	GPC1	3.73385	-1.0077	0.00237186	Schwann cell differentiation;negative regulation of fibroblast growth factor receptor signaling pathway;glycosaminoglycan biosynthetic process;axon guidance;lysosomal lumen;neuronal cell body;synapse;Golgi lumen;laminin binding;collagen V binding;retinoid metabolic process;heparan sulfate proteoglycan binding;membrane raft;positive regulation of skeletal muscle cell differentiation;fibroblast gro…
1	CH.CC	mme04588	NECT3	3.8827	-0.683847	0.00240202	membrane;protein binding;cell-cell adhesion via plasma-membrane adhesion molecules
1	CH.CC	mme13315	CAC1E	3.90298	0.754205	0.00240202	calcium ion import;regulation of insulin secretion involved in cellular response to glucose stimulus;voltage-gated calcium channel complex;chemical synaptic transmission;visual learning;low voltage-gated calcium channel activity;regulation of somatostatin secretion;perikaryon;integral component of postsynaptic membrane;integral component of presynaptic membrane;behavioral fear response;GABA-ergic…
1	CH.CC	mme17221	LIN7A	3.51478	0.684299	0.00240202	protein localization to basolateral plasma membrane;inner ear development;protein-containing complex assembly;protein transport;exocytosis;neurotransmitter secretion;cell;presynapse;bicellular tight junction;MPP7-DLG1-LIN7 complex;synaptic vesicle transport;L27 domain binding;maintenance of epithelial cell apical/basal polarity;PDZ domain binding;basolateral plasma membrane;postsynaptic density m…
1	CH.CC	mme05135	EFHD2	4.88245	0.839412	0.00245577	protein binding;neuron projection development;calcium ion sensor activity;regulation of cellular hyperosmotic salinity response;mitochondrial inner membrane
1	CH.CC	mme07523	NECA1	4.90793	0.649438	0.00248678	nucleoplasm;cytosol;calcium ion binding;blastocyst hatching
1	CH.CC	mme10389	S6A13	1.88863	-1.5477	0.00248678	response to organic substance;cellular water homeostasis;neurotransmitter binding;gamma-aminobutyric acid:sodium symporter activity;brain development;integral component of postsynaptic membrane;cell projection;integral component of presynaptic membrane;amino acid transport;taurine:sodium symporter activity;GABA-ergic synapse;protein binding;taurine binding;neurotransmitter reuptake;cytoplasm;resp…
1	CH.CC	mme05425	TNAP3	3.8608	-0.959475	0.00253236	nucleus;cytoplasm;protease binding;DNA binding;ubiquitin-protein transferase activity;thiol-dependent ubiquitin-specific protease activity;zinc ion binding;kinase binding;identical protein binding;ubiquitin binding;protein self-association;Lys63-specific deubiquitinase activity;B-1 B cell homeostasis;regulation of germinal center formation;negative regulation of chronic inflammatory response;regu…
1	CH.CC	mme11334	NNTM	8.06273	-1.27013	0.00253798	positive regulation of hydrogen peroxide catabolic process;proton transmembrane transport;NADPH regeneration;tricarboxylic acid cycle;cell redox homeostasis;NAD(P)+ transhydrogenase (AB-specific) activity;mitochondrial inner membrane;positive regulation of mitochondrial membrane potential;NADP binding;NAD binding;negative regulation of apoptotic process;cellular oxidant detoxification;integral co…
1	CH.CC	mme16552	TECTA	1.7247	-3.23585	0.00253798	extracellular region;cell-matrix adhesion
1	CH.CC	mme17030	NAV3	3.29493	-1.0308	0.00253798	nucleus;Golgi apparatus;membrane;lamellipodium;filopodium;actin binding;nervous system development;pancreas development;liver morphogenesis
1	CH.CC	mme08931	DYN1	3.38013	-1.02825	0.00255426	positive regulation of filopodium assembly;positive regulation of sodium:potassium-exchanging ATPase activity;negative regulation of membrane tubulation;negative regulation of exocytosis;growth cone;varicosity;clathrin-coated pit;glutamatergic synapse;endocytic vesicle membrane;lamellipodium;protein kinase binding;regulation of tube architecture, open tracheal system;positive regulation of clathr…
1	CH.CC	mme04248	---NA---	6.58501	0.594951	0.00257588	NA
1	CH.CC	mme04714	---NA---	0.615855	-1.57462	0.00257588	NA
1	CH.CC	mme10897	PRDX5	7.03689	-0.574401	0.00257588	regulation of apoptosis involved in tissue homeostasis;cysteine-type endopeptidase inhibitor activity involved in apoptotic process;cell;inflammatory response;positive regulation of collagen biosynthetic process;peroxynitrite reductase activity;negative regulation of cysteine-type endopeptidase activity involved in apoptotic process;cytosol;cytoplasmic vesicle;thioredoxin peroxidase activity;prot…
1	CH.CC	mme11006	GRIA3	4.41323	0.846056	0.00257588	kainate selective glutamate receptor activity;G-protein beta-subunit binding;protein C-terminus binding;Golgi membrane;extracellularly glutamate-gated ion channel activity;spinal cord development;endoplasmic reticulum membrane;growth cone;terminal bouton;dendritic shaft;cellular response to peptide hormone stimulus;dendritic spine;cytosol;regulation of NMDA receptor activity;neuromuscular junctio…
1	CH.CC	mme13985	GSG1L	1.1963	1.29669	0.00257588	plasma membrane;integral component of membrane;cell junction;synapse
1	CH.CC	mme15343	HBBA	4.81156	3.63416	0.00257588	hemoglobin complex;oxygen carrier activity;oxygen binding;heme binding;metal ion binding;oxygen transport
1	CH.CC	mme12898	CPNE4	4.37557	0.624211	0.00261789	plasma membrane;protein binding;calcium-dependent phospholipid binding;cellular response to calcium ion
1	CH.CC	mme07773	VWA1	4.52788	-0.715584	0.00266377	organelle;collagen-containing extracellular matrix;protein binding;cellular component organization
1	CH.CC	mme10649	PP2BA	5.10297	0.645888	0.00266377	slit diaphragm;negative regulation of chromatin binding;positive regulation of cardiac muscle hypertrophy in response to stress;learning;positive regulation of DNA-binding transcription factor activity;memory;protein-containing complex binding;T cell homeostasis;cell;calcium ion binding;regulation of synaptic plasticity;dendritic spine;lymphangiogenesis;glutamatergic synapse;protein phosphatase 2…
1	CH.CC	mme02274	PCLO	5.9519	0.858061	0.00268786	postsynaptic density;cytoskeleton organization;insulin secretion;synaptic vesicle clustering;neuronal cell body;ribbon synapse;rod spherule;Golgi-associated vesicle;cone cell pedicle;growth cone;dendrite;trans-Golgi network;terminal bouton;presynapse to nucleus signaling pathway;calcium ion binding;neuromuscular junction;glutamatergic synapse;synaptic vesicle exocytosis;protein localization to sy…
1	CH.CC	mme03445	ELMO2	5.58525	0.513818	0.00268786	vascular endothelial growth factor receptor signaling pathway;cytoskeleton organization;apoptotic process;membrane;cytosol;Fc-gamma receptor signaling pathway involved in phagocytosis;SH3 domain binding;cell-cell adhesion;receptor tyrosine kinase binding;cell chemotaxis
1	CH.CC	mme08759	BARH2	3.54706	0.741079	0.00268786	neuron migration;regulation of axon extension;protein binding;positive regulation of translation;nuclear chromatin;RNA polymerase II regulatory region sequence-specific DNA binding;animal organ development;DNA-binding transcription activator activity, RNA polymerase II-specific;positive regulation of transcription by RNA polymerase II;cell fate determination;tissue development
1	CH.CC	mme09332	UBP13	6.55875	-0.845853	0.00268786	cell population proliferation;thiol-dependent ubiquitin-specific protease activity;zinc ion binding;ubiquitin binding;regulation of autophagy;cysteine-type endopeptidase activity;regulation of transcription, DNA-templated;protein stabilization;ubiquitin-dependent protein catabolic process;protein K63-linked deubiquitination
1	CH.CC	mme14614	TRI25	2.36433	-1.45414	0.00268786	defense response to other organism;zinc ion binding;response to organic substance;regulation of cellular process;protein binding;cellular protein metabolic process;cellular response to stimulus;cellular anatomical entity;positive regulation of biological process;regulation of viral life cycle;intracellular;immune system process
1	CH.CC	mme07471	SRGP3	3.98066	-0.858511	0.00276512	extension of a leading process involved in cell motility in cerebral cortex radial glia guided migration;postsynaptic density;protein homodimerization activity;GTPase activator activity;neuron projection morphogenesis;phagocytic vesicle;negative regulation of cell death;Rho protein signal transduction;lamellipodium assembly involved in ameboidal cell migration;regulation of signal transduction;fi…
1	CH.CC	mme03086	ATG7	3.40144	-0.693931	0.00278583	suppression by virus of host autophagy;negative stranded viral RNA replication;central nervous system neuron axonogenesis;regulation of cell development;negative regulation of mitochondrial DNA replication;post-embryonic development;negative regulation of oxidative stress-induced neuron death;ficolin-1-rich granule lumen;cell;cerebellar Purkinje cell layer development;defense response to virus;cy…
1	CH.CC	mme06179	GRIK3	3.64668	0.810724	0.00283399	presynaptic membrane;kainate selective glutamate receptor activity;adenylate cyclase-inhibiting G protein-coupled glutamate receptor signaling pathway;transmitter-gated ion channel activity involved in regulation of postsynaptic membrane potential;intracellular protein transport;perikaryon;extracellularly glutamate-gated ion channel activity;positive regulation of neuron apoptotic process;negativ…
1	CH.CC	mme17836	DOK7	4.00369	-1.05578	0.00288643	membrane;insulin receptor binding
1	CH.CC	mme06377	CELF3	5.48368	0.725648	0.00289319	7SK snRNA binding;nuclear body;flagellated sperm motility;positive regulation of mRNA splicing, via spliceosome;cytoplasm;regulation of alternative mRNA splicing, via spliceosome;spermatogenesis;ncRNA transcription;nuclear body organization
1	CH.CC	mme07943	TBX15	4.78472	-0.758894	0.00290756	negative regulation of transcription by RNA polymerase II;protein homodimerization activity;RNA polymerase II cis-regulatory region sequence-specific DNA binding;RNA polymerase II transcription repressor complex;embryonic cranial skeleton morphogenesis;DNA-binding transcription repressor activity, RNA polymerase II-specific
1	CH.CC	mme00225	LIN7C	5.49449	0.393965	0.00291042	protein localization to basolateral plasma membrane;cell-cell junction assembly;protein transport;morphogenesis of an epithelial sheet;neuron projection;exocytosis;neurotransmitter secretion;presynapse;bicellular tight junction;MPP7-DLG1-LIN7 complex;L27 domain binding;maintenance of epithelial cell apical/basal polarity;cytoplasm;PDZ domain binding;glutamatergic synapse;cytoskeletal protein bind…
1	CH.CC	mme09030	IBP3	2.7096	-1.05099	0.00291776	nucleus;protein tyrosine phosphatase activator activity;response to insulin;regulation of cell growth;negative regulation of protein phosphorylation;negative regulation of smooth muscle cell proliferation;positive regulation of apoptotic process;positive regulation of myoblast differentiation;negative regulation of smooth muscle cell migration;regulation of signal transduction;insulin-like growth…
1	CH.CC	mme10706	LTBP3	5.35859	-0.774889	0.00292419	extracellular region;calcium ion binding;skeletal system development;transforming growth factor beta activation;regulation of cell differentiation;animal organ development;negative regulation of developmental process;negative regulation of multicellular organismal process;positive regulation of mesenchymal stem cell proliferation;regulation of multicellular organismal development
1	CH.CC	mme12647	TMM65	2.41815	-0.940711	0.00293866	mitochondrial inner membrane;plasma membrane;intercalated disc;integral component of membrane;cardiac ventricle development;regulation of cardiac conduction
1	CH.CC	mme00077	FBN1	4.98281	-0.949494	0.00303292	endoplasmic reticulum lumen;identical protein binding;calcium ion binding;protein kinase A signaling;microfibril;camera-type eye development;negative regulation of osteoclast differentiation;heparin binding;extracellular matrix structural constituent
1	CH.CC	mme00272	RBTN1	4.02658	0.661572	0.00303292	negative regulation of transcription by RNA polymerase II;zinc ion binding;protein binding;regulation of T cell homeostatic proliferation;regulation of hematopoietic stem cell differentiation;nucleolus;positive regulation of transcription by RNA polymerase II;nucleoplasm
1	CH.CC	mme14595	STX3	4.25816	0.716927	0.00303292	synaptic vesicle;positive regulation of cell population proliferation;positive regulation of cell adhesion;intracellular protein transport;ribbon synapse;photoreceptor outer segment;growth cone;dendrite;postsynapse;cytokine-mediated signaling pathway;specific granule;azurophil granule;long-term synaptic potentiation;glutamatergic synapse;lamellipodium;positive regulation of protein localization t…
1	CH.CC	mme17679	DYSF	4.00664	-0.827985	0.00303292	lipid storage;regulation of calcium ion import;monocyte activation involved in immune response;centriolar satellite;macrophage activation involved in immune response;late endosome;negative regulation of protein catabolic process;Golgi apparatus;negative regulation of high voltage-gated calcium channel activity;positive regulation of cell adhesion;fat cell differentiation;microtubule;skeletal musc…
1	CH.CC	mme09133	DDAH1	4.55878	0.553056	0.00304242	dimethylargininase activity;positive regulation of nitric oxide biosynthetic process;zinc ion binding;nitric oxide mediated signal transduction;negative regulation of cell population proliferation;regulation of systemic arterial blood pressure;negative regulation of cellular response to hypoxia;negative regulation of vascular permeability;positive regulation of angiogenesis;arginine catabolic pro…
1	CH.CC	mme11957	---NA---	5.77107	0.904285	0.00304242	NA
1	CH.CC	mme04934	SCN2B	4.11417	0.835	0.00313388	cardiac muscle cell action potential involved in contraction;sodium channel regulator activity;protein binding;membrane depolarization during cardiac muscle cell action potential;voltage-gated sodium channel activity involved in cardiac muscle cell action potential;response to pyrethroid;regulation of atrial cardiac muscle cell membrane depolarization;regulation of sodium ion transmembrane transp…
1	CH.CC	mme06598	TRY3	3.96105	-5.55756	0.00313388	extracellular space;serine-type endopeptidase activity;calcium ion binding;proteolysis;digestion;collagen catabolic process
1	CH.CC	mme09905	DIRA1	5.59857	0.57543	0.00319228	positive regulation of MAP kinase activity;GTP binding;small GTPase mediated signal transduction;GTPase activity;GDP binding;mitogen-activated protein kinase binding;plasma membrane
1	CH.CC	mme13732	---NA---	3.005	-2.28637	0.00319228	protein binding
1	CH.CC	mme05367	CNRP1	3.96269	0.779004	0.00322642	cytoplasm;plasma membrane;protein C-terminus binding;type 1 cannabinoid receptor binding;negative regulation of signaling receptor activity
1	CH.CC	mme01564	LZTS3	4.86893	0.512806	0.00329812	organelle;cellular process
1	CH.CC	mme03069	ITA7	4.46831	-0.815688	0.00329812	cytoplasm;muscle tendon junction;cell surface;neuromuscular junction;integrin alpha7-beta1 complex;sarcolemma;integrin binding;neuregulin binding;laminin binding;cell-matrix adhesion;integrin-mediated signaling pathway;skeletal muscle tissue development;ectodermal cell differentiation;extracellular matrix organization;hemidesmosome assembly;heterotypic cell-cell adhesion;endodermal cell different…
1	CH.CC	mme04287	CYFP2	6.55006	0.400103	0.00329812	nucleus;cytosol;cell junction;SCAR complex;neuron projection;synapse;perinuclear region of cytoplasm;RNA 7-methylguanosine cap binding;protein binding;apoptotic process;axon guidance;cell projection assembly;Fc-gamma receptor signaling pathway involved in phagocytosis;vascular endothelial growth factor receptor signaling pathway;positive regulation of neurotrophin TRK receptor signaling pathway;a…
1	CH.CC	mme05714	AGRB3	5.5208	0.560888	0.00329812	negative regulation of angiogenesis;GTPase activator activity;myoblast fusion;cell surface receptor signaling pathway;adenylate cyclase-activating G protein-coupled receptor signaling pathway;motor learning;regulation of dendrite morphogenesis;positive regulation of GTPase activity;G protein-coupled receptor activity;integral component of plasma membrane;synaptic cleft;protein binding;postsynapse…
1	CH.CC	mme08255	PCDH8	4.03627	0.632458	0.00329812	long-term memory;Schaffer collateral - CA1 synapse;regulation of synaptic membrane adhesion;somitogenesis;calcium ion binding;modulation of chemical synaptic transmission;morphogenesis of embryonic epithelium;glutamatergic synapse;homophilic cell adhesion via plasma membrane adhesion molecules;integral component of postsynaptic membrane
1	CH.CC	mme11224	LPAR1	0.224823	-2.11729	0.00329812	regulation of cell shape;adenylate cyclase-inhibiting G protein-coupled receptor signaling pathway;oligodendrocyte development;positive regulation of Rho protein signal transduction;positive regulation of I-kappaB kinase/NF-kappaB signaling;myelination;neuronal cell body;optic nerve development;cell;activation of MAPK activity;integral component of plasma membrane;endosome;cellular response to ox…
1	CH.CC	mme13759	CO6A2	8.16982	-1.71305	0.00329812	extracellular matrix;protein-containing complex;sarcolemma
1	CH.CC	mme14085	FGF9	0.864756	1.27747	0.00329812	lung-associated mesenchyme development;positive regulation of cardiac muscle cell proliferation;growth factor activity;male gonad development;chondrocyte differentiation;fibroblast growth factor receptor signaling pathway;heparin binding;positive regulation of vascular associated smooth muscle cell migration;negative regulation of neuron apoptotic process;negative regulation of transcription by R…
1	CH.CC	mme18215	P3F3B	3.04109	0.823467	0.00329812	HMG box domain binding;forebrain ventricular zone progenitor cell division;positive regulation of cell population proliferation;chemical homeostasis;cerebral cortex radially oriented cell migration;sequence-specific DNA binding;DNA-binding transcription activator activity, RNA polymerase II-specific;positive regulation of transcription by RNA polymerase II;excretion;nucleoplasm;negative regulatio…
1	CH.CC	mme03454	DYRK2	7.30928	-0.624591	0.00330129	peptidyl-tyrosine phosphorylation;positive regulation of cell cycle G2/M phase transition;nuclear speck organization;nuclear speck;intrinsic apoptotic signaling pathway in response to DNA damage by p53 class mediator;positive regulation of glycogen biosynthetic process;magnesium ion binding;ATP binding;pericentriolar material;protein tyrosine kinase activity;stress granule disassembly;negative re…
1	CH.CC	mme03869	AT1B4	7.34605	0.482571	0.00331028	potassium ion transport;sodium ion transport;nucleus;sodium:potassium-exchanging ATPase complex
1	CH.CC	mme10902	CNIH2	3.36315	0.836412	0.00331028	AMPA glutamate receptor complex;negative regulation of receptor localization to synapse;endoplasmic reticulum;Golgi membrane;negative regulation of anterograde synaptic vesicle transport;integral component of postsynaptic density membrane;COPII vesicle coating;endoplasmic reticulum membrane;protein binding;regulation of membrane potential;regulation of postsynaptic neurotransmitter receptor activ…
1	CH.CC	mme01254	RP3A	5.31303	0.557307	0.0033195	Golgi apparatus;cytosol;secretory granule;neuromuscular junction;protein-containing complex;dendritic spine;postsynaptic membrane;extrinsic component of synaptic vesicle membrane;cholinergic synapse;calcium ion binding;protein binding;calcium-dependent phospholipid binding;phosphatidylinositol-4,5-bisphosphate binding;zinc ion binding;selenium binding;phosphate ion binding;protein-containing comp…
1	CH.CC	mme06335	CCG8	4.12907	0.643074	0.0033195	AMPA glutamate receptor complex;dendrite membrane;ionotropic glutamate receptor binding;neurotransmitter receptor internalization;integral component of postsynaptic density membrane;calcium channel regulator activity;voltage-gated calcium channel activity;cardiac conduction;positive regulation of AMPA receptor activity;Schaffer collateral - CA1 synapse;L-type voltage-gated calcium channel complex…
1	CH.CC	mme08921	UBP24	5.98744	-0.751139	0.00346798	protein deubiquitination;thiol-dependent ubiquitin-specific protease activity;cysteine-type endopeptidase activity;nucleoplasm;ubiquitin-dependent protein catabolic process
1	CH.CC	mme09167	FCHO1	5.07558	0.504596	0.00347361	intracellular;plasma membrane;dorsal/ventral pattern formation;BMP signaling pathway;clathrin-dependent endocytosis
1	CH.CC	mme01423	ANK1	6.16134	0.534656	0.00361798	iron ion homeostasis;protein phosphatase binding;cytoskeletal adaptor activity;monovalent inorganic cation transport;signal transduction;plasma membrane region;erythrocyte development;structural constituent of cytoskeleton;main axon;cytoplasmic side of plasma membrane;endoplasmic reticulum to Golgi vesicle-mediated transport;porphyrin-containing compound biosynthetic process;spectrin binding;main…
1	CH.CC	mme03140	CA2D2	5.87566	0.626217	0.00363516	voltage-gated calcium channel complex;voltage-gated calcium channel activity;calcium channel regulator activity;calcium ion transport;neuromuscular junction development;regulation of multicellular organism growth;positive regulation of organ growth;muscle fiber development;regulation of insulin secretion;rhythmic synaptic transmission;cardiac conduction
1	CH.CC	mme15474	DUS3	3.16911	0.654834	0.00363516	negative regulation of epidermal growth factor receptor signaling pathway;negative regulation of JNK cascade;positive regulation of mitotic cell cycle;nucleoplasm;protein tyrosine/serine/threonine phosphatase activity;peptidyl-tyrosine dephosphorylation involved in inactivation of protein kinase activity;immunological synapse;inactivation of MAPK activity;regulation of focal adhesion assembly;MAP…
1	CH.CC	mme04542	CADM2	2.81321	0.733697	0.00368905	cytoplasm;axon;neuronal cell body membrane;protein binding;brain development;adherens junction organization
1	CH.CC	mme09759	COL11	2.37356	-2.34934	0.0037255	collagen trimer;extracellular space;DNA binding;calcium ion binding;mannose binding;fucose binding;oligosaccharide binding;calcium-dependent carbohydrate binding;neural crest cell migration;complement activation, lectin pathway;antimicrobial humoral response
1	CH.CC	mme04940	NEUS	5.00583	0.522983	0.00379081	extracellular space;secretory granule lumen;perikaryon;serine-type endopeptidase inhibitor activity;central nervous system development;peripheral nervous system development;negative regulation of endopeptidase activity;positive regulation of neuron projection development;regulation of cell adhesion
1	CH.CC	mme14290	STOX2	5.83789	0.509703	0.00379081	maternal placenta development;response to bacterium;embryo development ending in birth or egg hatching
1	CH.CC	mme06580	CTRL	2.19906	-3.91943	0.00384166	extracellular space;protein catabolic process;proteolysis;serine-type endopeptidase activity
1	CH.CC	mme00606	AKP13	3.32482	-0.925464	0.00387459	positive regulation of MAP kinase activity;regulation of Rho protein signal transduction;nuclear export;perinuclear region of cytoplasm;cell cortex;guanyl-nucleotide exchange factor activity;positive regulation of I-kappaB kinase/NF-kappaB signaling;actin cytoskeleton;adrenergic receptor signaling pathway;MAP-kinase scaffold activity;cell growth involved in cardiac muscle cell development;Rho GTP…
1	CH.CC	mme10755	CNKR2	4.60544	0.524618	0.00390226	extrinsic component of postsynaptic density membrane;protein kinase binding;identical protein binding;cytoplasm;postsynapse organization;neuronal cell body;glutamatergic synapse;regulation of signal transduction;neuron projection;intracellular signal transduction
1	CH.CC	mme15788	STXB5	5.09686	0.631483	0.00390226	regulation of protein secretion;synaptic vesicle;GTPase activator activity;myosin II binding;acetylcholine-gated channel complex;positive regulation of GTPase activity;positive regulation of exocytosis;extrinsic component of neuronal dense core vesicle membrane;Schaffer collateral - CA1 synapse;hippocampal mossy fiber to CA3 synapse;regulation of synaptic vesicle priming;extrinsic component of pr…
1	CH.CC	mme16056	NR3BA	4.08072	0.844465	0.00390226	positive regulation of synapse maturation;angiogenesis;membrane;positive regulation of synapse assembly;neurotransmitter secretion
1	CH.CC	mme16826	T184B	4.01152	-0.542261	0.00397779	integral component of membrane
1	CH.CC	mme01292	N2F1A	5.53964	0.437963	0.00405767	atrial cardiac muscle cell differentiation;anterior/posterior pattern specification;blood vessel morphogenesis;positive regulation of production of miRNAs involved in gene silencing by miRNA;DNA-binding transcription repressor activity, RNA polymerase II-specific;radial pattern formation;positive regulation of transcription by RNA polymerase II;steroid hormone mediated signaling pathway;transcrip…
1	CH.CC	mme07477	CACB4	4.67773	0.633187	0.00405767	sarcoplasmic reticulum;regulation of membrane hyperpolarization;cellular response to oxygen-glucose deprivation;nuclear speck;negative regulation of voltage-gated calcium channel activity;negative regulation of detection of mechanical stimulus involved in sensory perception of touch;gamma-aminobutyric acid signaling pathway;calcium ion transport into cytosol;neuromuscular junction development;cel…
1	CH.CC	mme07550	UBE4B	3.01298	-0.850789	0.00405767	ubiquitin ligase complex;nucleus;cytoplasm;ATP binding;ubiquitin-ubiquitin ligase activity;unfolded protein binding;ATPase binding;protein polyubiquitination;ventricular trabecula myocardium morphogenesis;protein folding;protein monoubiquitination;granzyme-mediated apoptotic signaling pathway;response to UV;ubiquitin-dependent ERAD pathway;neuron projection development;protein autoubiquitination
1	CH.CC	mme08946	KCC4	5.05705	0.488741	0.00405767	neuron-neuron synaptic transmission;positive regulation of protein export from nucleus;adaptive immune response;protein autophosphorylation;myeloid dendritic cell cytokine production;calmodulin-dependent protein kinase activity;regulation of T cell differentiation in thymus;fibrillar center;nucleoplasm;calcium-dependent protein serine/threonine kinase activity;GABA-ergic synapse;long-term memory;…
1	CH.CC	mme10668	MA7D2	3.97376	0.546972	0.00405767	microtubule cytoskeleton;microtubule cytoskeleton organization
1	CH.CC	mme12423	FABPH	6.58201	-0.852588	0.00405767	myelin sheath;sarcoplasmic reticulum;negative regulation of cell population proliferation;neurogenesis;neuronal cell body;cell projection;negative regulation of protein kinase activity;cholesterol homeostasis;phospholipid homeostasis;white fat cell differentiation;brown fat cell differentiation;fatty acid beta-oxidation;positive regulation of phospholipid biosynthetic process;epithelial cell prol…
1	CH.CC	mme10487	SEPT4	3.69525	0.764305	0.0041364	cytoskeleton-dependent cytokinesis;identical protein binding;microtubule cytoskeleton;cell division site;spermatid development;synaptic vesicle;structural molecule activity;protein homooligomerization;mitochondrial outer membrane;nucleoplasm;septin ring;magnesium ion binding;GTP binding;GTPase activity;sperm annulus;positive regulation of protein ubiquitination;cytosol;regulation of exocytosis;se…
1	CH.CC	mme07375	CAMKV	3.78141	0.663249	0.00413644	regulation of modification of postsynaptic structure;ATP binding;cytoplasmic vesicle membrane;calmodulin binding;postsynapse;calmodulin-dependent protein kinase activity;glutamatergic synapse;protein phosphorylation;plasma membrane
1	CH.CC	mme06220	TRY1	4.10884	-5.38527	0.00414278	extracellular space;serine-type endopeptidase activity;metal ion binding;proteolysis;digestion
1	CH.CC	mme12043	CBLN2	4.17127	0.703856	0.00414278	extracellular space;glutamatergic synapse;protein binding;positive regulation of synapse assembly;regulation of presynapse assembly
1	CH.CC	mme17764	PYC	3.55962	-0.95362	0.00414278	gluconeogenesis;identical protein binding;biotin binding;mitochondrial inner membrane;negative regulation of gene expression;ATP binding;viral RNA genome packaging;positive regulation of phospholipid biosynthetic process;oxaloacetate metabolic process;biotin metabolic process;positive regulation by host of viral release from host cell;mitochondrial matrix;metal ion binding;pyruvate carboxylase ac…
1	CH.CC	mme17885	NET1	6.57893	-0.729271	0.00414278	extracellular matrix;protein binding;axon guidance;animal organ morphogenesis;positive regulation of cellular process;regulation of cellular component organization;localization;cellular response to stimulus;regulation of nervous system development;regulation of biological quality
1	CH.CC	mme01202	TRPM3	5.28458	0.600809	0.00416737	calcium activated cation channel activity;protein tetramerization;calcium ion transmembrane transport;integral component of membrane;detection of temperature stimulus;sensory perception of temperature stimulus;plasma membrane
1	CH.CC	mme06279	WNT4	3.45723	0.646766	0.00416737	negative regulation of fibroblast growth factor receptor signaling pathway;regulation of cell-cell adhesion;thyroid-stimulating hormone-secreting cell differentiation;non-canonical Wnt signaling pathway via MAPK cascade;female gonad development;Golgi lumen;somatotropin secreting cell differentiation;positive regulation of GTPase activity;endoplasmic reticulum lumen;frizzled binding;positive regul…
1	CH.CC	mme07234	SC6A1	6.1376	0.551423	0.00416737	identical protein binding;transmembrane transport;positive regulation of gamma-aminobutyric acid secretion;response to purine-containing compound;gamma-aminobutyric acid import;neurotransmitter binding;response to cocaine;gamma-aminobutyric acid:sodium symporter activity;learning;integral component of postsynaptic membrane;response to toxic substance;integral component of presynaptic membrane;cel…
1	CH.CC	mme07795	PLXB1	5.27701	-0.573389	0.00416737	regulation of cell shape;positive regulation of phosphatidylinositol 3-kinase signaling;G protein-coupled receptor signaling pathway;inhibitory synapse assembly;locomotion;negative regulation of cell adhesion;semaphorin-plexin signaling pathway involved in bone trabecula morphogenesis;GTPase activator activity;positive regulation of GTPase activity;ossification involved in bone maturation;integra…
1	CH.CC	mme08384	MCF2L	5.2135	0.460326	0.00416737	positive regulation of Rho protein signal transduction;G protein-coupled receptor signaling pathway;positive regulation of apoptotic process;extrinsic component of cytoplasmic side of plasma membrane;cytosol;endomembrane system;Rho guanyl-nucleotide exchange factor activity;positive regulation of transcription by RNA polymerase II;1-phosphatidylinositol binding;lamellipodium
1	CH.CC	mme11292	NSMF	3.216	0.736752	0.00416737	nucleus;positive regulation of axon extension;positive regulation of neuron migration
1	CH.CC	mme05572	CLAT	3.45988	0.887843	0.00428446	acetylcholine biosynthetic process;choline binding;neuromuscular synaptic transmission;response to growth hormone;response to nutrient;neuronal cell body;rhythmic excitation;choline O-acetyltransferase activity;memory;phosphatidylcholine biosynthetic process;neurotransmitter secretion;rhythmic behavior;muscle organ development;cell;establishment of synaptic specificity at neuromuscular junction;n…
1	CH.CC	mme00360	FURI1	5.19118	-0.901554	0.00432917	serine-type endopeptidase activity;regulation of protein catabolic process;regulation of transforming growth factor beta1 production;negative regulation of proteolysis;Golgi membrane;extracellular region;aging;regulation of low-density lipoprotein particle receptor biosynthetic process;plasma membrane;endoplasmic reticulum membrane;endoplasmic reticulum lumen;early endosome;trans-Golgi network;pr…
1	CH.CC	mme03964	T179A	4.806	0.720237	0.00432917	NA
1	CH.CC	mme04245	CTNA1	4.22621	-1.11757	0.00432917	response to estrogen;male gonad development;adherens junction organization;epithelial cell-cell adhesion;structural molecule activity;actin filament organization;odontogenesis of dentin-containing tooth;gamma-catenin binding;negative regulation of neuroblast proliferation;intracellular membrane-bounded organelle;cadherin binding;acrosomal vesicle;apical junction assembly;actin cytoskeleton;vincul…
1	CH.CC	mme11174	EHMT1	5.83401	0.533788	0.00432917	zinc ion binding;nuclear body;histone methyltransferase activity (H3-K9 specific);regulation of signal transduction by p53 class mediator;regulation of embryonic development;histone methyltransferase activity (H3-K27 specific);negative regulation of transcription by RNA polymerase II;p53 binding;histone lysine methylation;DNA methylation;C2H2 zinc finger domain binding;peptidyl-lysine monomethyla…
1	CH.CC	mme03239	TKT	8.12987	0.571628	0.00434056	pentose-phosphate shunt, non-oxidative branch;protein homodimerization activity;nuclear speck;monosaccharide binding;regulation of growth;endoplasmic reticulum membrane;thiamine pyrophosphate binding;magnesium ion binding;peroxisome;xylulose biosynthetic process;transketolase activity;glyceraldehyde-3-phosphate biosynthetic process;cytosol;ribose phosphate biosynthetic process
1	CH.CC	mme06485	SCRT1	2.91573	0.881288	0.00434056	nuclear body;RNA polymerase II regulatory region sequence-specific DNA binding;DNA-binding transcription repressor activity, RNA polymerase II-specific;protein binding;metal ion binding;negative regulation of transcription by RNA polymerase II;regulation of neuron migration
1	CH.CC	mme12493	---NA---	3.82984	0.721587	0.00434056	NA
1	CH.CC	mme14396	FBX41	4.60162	0.607464	0.00434056	cytosol;protein binding;protein polyubiquitination;post-translational protein modification
1	CH.CC	mme15213	UBP22	4.42587	0.533874	0.00434056	histone H4 acetylation;zinc ion binding;embryo development ending in birth or egg hatching;positive regulation of mitotic cell cycle;SAGA complex;ubiquitin-dependent protein catabolic process;thiol-dependent ubiquitin-specific protease activity;positive regulation of transcription, DNA-templated;nuclear receptor transcription coactivator activity;histone ubiquitination;H4 histone acetyltransferas…
1	CH.CC	mme15988	OTX2	3.40293	0.686492	0.00434056	telencephalon regionalization;endoderm development;RNA polymerase II cis-regulatory region sequence-specific DNA binding;axon guidance;DNA-binding transcription activator activity, RNA polymerase II-specific;positive regulation of transcription by RNA polymerase II;dorsal/ventral pattern formation;growth cone;transcription factor complex;midbrain development;neuron fate determination;retinal pigm…
1	CH.CC	mme18189	CO5A2	5.38584	-1.35412	0.00434056	response to X-ray;roof of mouth development;chondrocyte differentiation;negative regulation of endodermal cell differentiation;skin development;proteoglycan metabolic process;sensory perception of sound;endoplasmic reticulum lumen;basement membrane;heart morphogenesis;cartilage condensation;proteoglycan binding;notochord development;cellular response to BMP stimulus;cellular response to parathyro…
1	CH.CC	mme12862	CO1A2	10.8785	-0.99384	0.00436221	extracellular region;collagen trimer;extracellular matrix structural constituent;metal ion binding
1	CH.CC	mme00955	OLM2A	2.75295	-1.34181	0.00436773	extracellular region
1	CH.CC	mme06219	TRY1	2.58302	-5.4916	0.00436773	extracellular space;serine-type endopeptidase activity;metal ion binding;proteolysis;digestion
1	CH.CC	mme08650	LYOX	4.53368	1.35219	0.00436773	muscle cell cellular homeostasis;blood vessel morphogenesis;protein-lysine 6-oxidase activity;cell chemotaxis;cell;heart development;protein kinase B signaling;wound healing;copper ion binding;peptidyl-lysine oxidation;DNA biosynthetic process;osteoblast differentiation;cellular response to chemokine;extracellular matrix;lung development;regulation of bone development;bone mineralization;regulati…
1	CH.CC	mme12633	PKHO1	4.25892	0.785604	0.00436773	cellular anatomical entity
1	CH.CC	mme13524	RPGF4	4.6689	0.54148	0.00436773	postsynaptic density;positive regulation of neuronal action potential;neuronal cell body;positive regulation of GTPase activity;cone cell pedicle;photoreceptor outer segment;protein-containing complex binding;regulation of postsynapse organization;regulation of dendrite development;growth cone;regulation of neurotransmitter receptor localization to postsynaptic specialization membrane;regulation …
1	CH.CC	mme01166	PBX1	3.71681	0.621681	0.00438582	RNA polymerase II transcription factor complex;embryonic hemopoiesis;dorsal spinal cord development;RNA polymerase II cis-regulatory region sequence-specific DNA binding;positive regulation of cell population proliferation;negative regulation of neuron differentiation;spleen development;adult locomotory behavior;DNA-binding transcription activator activity, RNA polymerase II-specific;regulation o…
1	CH.CC	mme01762	WSB2	4.51149	0.502741	0.00438582	protein binding;intracellular signal transduction
1	CH.CC	mme03637	PKCB1	5.60336	0.502438	0.00438582	regulation of plasma membrane bounded cell projection organization;regulation of biological quality;zinc ion binding;protein domain specific binding;repressing transcription factor binding;transcription corepressor activity;methylated histone binding;lysine-acetylated histone binding;Golgi apparatus;negative regulation of cell migration;positive regulation of cell projection organization;nucleopl…
1	CH.CC	mme05447	GRID1	2.6847	0.929228	0.00438582	social behavior;regulation of postsynaptic membrane potential;ion transmembrane transport;transmitter-gated ion channel activity involved in regulation of postsynaptic membrane potential;integral component of postsynaptic density membrane;extracellularly glutamate-gated ion channel activity;ionotropic glutamate receptor activity;protein binding;cell junction;modulation of chemical synaptic transm…
1	CH.CC	mme17284	LUM	5.7899	-1.00586	0.00438582	positive regulation of transforming growth factor beta1 production;response to growth factor;protein binding;collagen-containing extracellular matrix;response to organic cyclic compound;collagen fibril organization;positive regulation of transcription by RNA polymerase II;visual perception;cartilage development
1	CH.CC	mme12334	---NA---	7.60363	0.421055	0.00455945	calmodulin binding
1	CH.CC	mme07840	LAMB1	2.28622	-1.29153	0.00459861	astrocyte development;Schwann cell development;retina development in camera-type eye;axon guidance;integrin binding;axon extension involved in regeneration;odontogenesis;neuromuscular junction development;laminin-1 complex;laminin-3 complex;laminin-2 complex;substrate adhesion-dependent cell spreading;metanephric glomerular visceral epithelial cell development;neuromuscular junction;cellular prot…
1	CH.CC	mme18174	NID2	4.58752	-1.08681	0.00459861	extracellular matrix;calcium ion binding;cell-matrix adhesion
1	CH.CC	mme08441	ITGBL	4.20929	-0.83598	0.00460165	extracellular region;plasma membrane;focal adhesion;integrin binding;cell-matrix adhesion;integrin-mediated signaling pathway;cell migration;cell adhesion mediated by integrin
1	CH.CC	mme01845	CBPA1	1.80897	-4.128	0.00462827	zinc ion binding;extracellular space;protein binding;metallocarboxypeptidase activity;histone acetylation;proteolysis involved in cellular protein catabolic process;protein catabolic process in the vacuole
1	CH.CC	mme02568	ZCHC2	2.35627	-1.13125	0.00462827	cytoplasm;binding
1	CH.CC	mme03446	LRRN2	3.00843	0.759794	0.00462827	cellular anatomical entity;protein binding
1	CH.CC	mme03511	ION3	8.49178	0.789539	0.00462827	cytoplasm;intermediate filament;plasma membrane;nuclear lumen;structural molecule activity;response to stimulus;cornification
1	CH.CC	mme06021	CO6A6	4.93093	-2.65792	0.00462827	extracellular matrix
1	CH.CC	mme08095	---NA---	4.18553	0.722946	0.00462827	NA
1	CH.CC	mme13279	MLEC	4.39767	-1.26097	0.00462827	cytosol;muscle myosin complex;A band;I band;motor activity;actin monomer binding;calcium ion binding;structural constituent of muscle;myosin II heavy chain binding;actin filament binding;regulation of the force of heart contraction;regulation of striated muscle contraction;skeletal muscle tissue development;muscle filament sliding;positive regulation of ATPase activity;ventricular cardiac muscle …
1	CH.CC	mme03844	TM35A	5.05355	0.558193	0.00466135	peroxisomal membrane;integral component of membrane;cytoplasmic vesicle
1	CH.CC	mme17028	NAV3	2.9625	-1.12075	0.00466135	endomembrane system;intracellular membrane-bounded organelle;plasma membrane bounded cell projection;binding;animal organ development
1	CH.CC	mme03721	FBLN2	1.62669	-1.31294	0.00467272	collagen-containing extracellular matrix;calcium ion binding;protein binding;extracellular matrix constituent conferring elasticity;extracellular matrix binding;positive regulation of cell-substrate adhesion;extracellular matrix organization
1	CH.CC	mme16011	PLCB4	5.78238	0.535537	0.0047026	postsynaptic density;G protein-coupled receptor signaling pathway;smooth endoplasmic reticulum;negative regulation of potassium ion transport;phototransduction;cell;dendrite;nucleus;phosphatidylinositol phospholipase C activity;phosphatidylinositol-mediated signaling;calcium ion binding;inositol trisphosphate biosynthetic process;parallel fiber to Purkinje cell synapse;lipid catabolic process;cyt…
1	CH.CC	mme16104	RGS6	2.43199	0.882	0.00473379	positive regulation of potassium ion transmembrane transport;G-protein beta-subunit binding;GTPase activator activity;positive regulation of neuron differentiation;Golgi apparatus;positive regulation of GTPase activity;response to cold;response to ethanol;presynapse;negative regulation of signal transduction;postsynaptic membrane;G-protein alpha-subunit binding;GTPase activity;cytosol;glutamaterg…
1	CH.CC	mme09220	KANK3	4.83236	-0.72688	0.0047339	protein binding;negative regulation of cellular process
1	CH.CC	mme02074	RFX7	6.17515	0.414566	0.00479403	DNA binding;regulation of transcription, DNA-templated
1	CH.CC	mme04792	DRD2L	2.3935	0.732239	0.00487801	G protein-coupled receptor activity;dopamine neurotransmitter receptor activity;synaptic transmission, dopaminergic;adenylate cyclase-inhibiting dopamine receptor signaling pathway;integral component of membrane;synapse;plasma membrane
1	CH.CC	mme08403	TFG	5.73441	-0.443881	0.00487801	identical protein binding;cytosol;endoplasmic reticulum exit site;COPII vesicle coating
1	CH.CC	mme00265	CP2R1	2.27568	-1.82694	0.00494538	organic acid metabolic process;oxidoreductase activity, acting on paired donors, with incorporation or reduction of molecular oxygen, reduced flavin or flavoprotein as one donor, and incorporation of one atom of oxygen;calcitriol biosynthetic process from calciol;response to cesium ion;exogenous drug catabolic process;steroid hydroxylase activity;endoplasmic reticulum;heme binding;endoplasmic ret…
1	CH.CC	mme10201	SC23A	3.94284	-0.83761	0.00494538	zinc ion binding;GTPase activator activity;embryonic neurocranium morphogenesis;COPII-coated vesicle cargo loading;Golgi membrane;intracellular protein transport;antigen processing and presentation of peptide antigen via MHC class I;positive regulation of GTPase activity;COPII vesicle coating;endoplasmic reticulum membrane;protein binding;perinuclear region of cytoplasm;cytosol;endoplasmic reticu…
1	CH.CC	mme10307	HECAM	2.49484	0.852867	0.00497198	cell-cell junction;membrane;axon;protein binding;cell cycle;cellular protein localization;regulation of biological process
1	CH.CC	mme00140	FINC	7.70334	-0.876925	0.00498478	regulation of cell morphogenesis;cellular component assembly;response to wounding;protease binding;cellular response to prostaglandin E stimulus;post-translational protein modification;membrane-bounded organelle;glial cell migration;protein-containing complex binding;basement membrane;response to ischemia;ossification;cellular response to glucose stimulus;carbohydrate derivative binding;cellular …
1	CH.CC	mme02275	CA2D1	3.62146	0.615898	0.0050016	voltage-gated calcium channel activity involved in bundle of His cell action potential;cardiac muscle cell action potential involved in contraction;sarcoplasmic reticulum;membrane depolarization during bundle of His cell action potential;cellular response to amyloid-beta;regulation of ventricular cardiac muscle cell membrane repolarization;calcium channel regulator activity;positive regulation of…
1	CH.CC	mme07038	PGBM	6.56222	-0.666905	0.0050016	protein C-terminus binding;cartilage development involved in endochondral bone morphogenesis;protein localization;chondrocyte differentiation;protease binding;brain development;negative regulation of cellular process;Golgi lumen;receptor-mediated endocytosis;cardiac muscle tissue development;embryonic skeletal system morphogenesis;basement membrane;extracellular matrix organization;endochondral o…
1	CH.CC	mme10596	---NA---	5.57119	0.56081	0.0050016	NA
1	CH.CC	mme10565	SODC	6.5779	-0.405813	0.00500595	response to xenobiotic stimulus;superoxide dismutase activity;cell;nucleus;peroxisome;extracellular space;neuron cellular homeostasis;response to methylmercury;copper ion binding;removal of superoxide radicals;mitochondrion;cytosol;response to metal ion;oxidation-reduction process
1	CH.CC	mme16084	SYT14	2.47952	0.693389	0.00500595	membrane;protein binding;calcium-dependent phospholipid binding
1	CH.CC	mme02549	MK	6.72381	0.586907	0.00505844	regulation of chondrocyte differentiation;glial cell projection elongation;T cell activation involved in immune response;positive regulation of oligodendrocyte differentiation;regulation of behavior;neuromuscular junction development;cerebellar granular layer development;positive regulation of transcription, DNA-templated;heparan sulfate proteoglycan binding;positive regulation of neuron projecti…
1	CH.CC	mme14096	ABCA1	6.78669	-0.781718	0.00506685	ATPase activity;Golgi apparatus;phospholipid homeostasis;endoplasmic reticulum membrane;phagocytosis, engulfment;phospholipid translocation;intracellular cholesterol transport;regulation of Cdc42 protein signal transduction;platelet dense granule organization;ATPase-coupled transmembrane transporter activity;apolipoprotein A-I-mediated signaling pathway;cholesterol binding;syntaxin binding;apolip…
1	CH.CC	mme00210	MTG16	5.46914	0.425637	0.00514487	identical protein binding;negative regulation of cell population proliferation;negative regulation of fat cell differentiation;negative regulation of glycolytic process;Golgi apparatus;chromatin binding;nucleolus;regulation of aerobic respiration;nucleoplasm;negative regulation of transcription by RNA polymerase II;DNA binding;DNA-binding transcription factor activity;regulation of DNA binding;re…
1	CH.CC	mme00667	TMC3	0.206922	1.52985	0.00516548	NA
1	CH.CC	mme03377	SCN8A	5.38871	0.414491	0.00516548	myelination;neuronal cell body;response to toxic substance;sensory perception of sound;dendrite;adult walking behavior;ATP binding;axon initial segment;regulation of ion transmembrane transport;cytoplasmic vesicle;glutamatergic synapse;neuronal action potential;neuromuscular process;peripheral nervous system development;voltage-gated ion channel activity;integral component of postsynaptic density…
1	CH.CC	mme03972	---NA---	4.7154	-0.498486	0.00516548	NA
1	CH.CC	mme04066	INY2B	2.16751	1.02668	0.00516548	NA
1	CH.CC	mme10151	SYT16	2.92246	0.695761	0.00516548	identical protein binding;integral component of membrane;exocytosis;calcium-dependent phospholipid binding
1	CH.CC	mme13767	XIRP1	5.05029	-0.983274	0.00516548	cell junction;actin binding;heart development;actin cytoskeleton organization
1	CH.CC	mme12859	NEB1	4.88185	0.502673	0.00517434	regulation of synapse organization;signal transduction;regulation of dendritic spine development;negative regulation of cellular process;regulation of actin filament organization;protein-containing complex binding;growth cone;regulation of cellular component biogenesis;actin binding;cytoplasm;dendritic spine;regulation of synaptic plasticity;actin cytoskeleton;positive regulation of neuron projec…
1	CH.CC	mme02951	SYT2	4.92317	0.636488	0.00527074	presynaptic membrane;clathrin-sculpted acetylcholine transport vesicle membrane;protein C-terminus binding;calcium ion sensor activity;Golgi apparatus;protein heterooligomerization;clathrin-sculpted glutamate transport vesicle membrane;phosphatidylinositol-4,5-bisphosphate binding;syntaxin-3 binding;phosphatidylserine binding;clathrin-sculpted monoamine transport vesicle membrane;low-density lipo…
1	CH.CC	mme02965	---NA---	3.12097	0.649007	0.00527074	NA
1	CH.CC	mme15630	TAB2	3.7514	-0.840762	0.00529868	chordate embryonic development;heart development;zinc ion binding;protein binding;positive regulation of cellular process;convergent extension involved in gastrulation
1	CH.CC	mme16294	G6PC	3.20114	-1.18995	0.00555494	endoplasmic reticulum;endoplasmic reticulum membrane;integral component of membrane;glucose-6-phosphatase activity;gluconeogenesis;dephosphorylation
1	CH.CC	mme03797	TEN3	5.60652	0.495271	0.00558926	regulation of homophilic cell adhesion;retinal ganglion cell axon guidance;protein homodimerization activity;signal transduction;cell adhesion molecule binding;heterophilic cell-cell adhesion via plasma membrane cell adhesion molecules;visual perception;integral component of plasma membrane;camera-type eye morphogenesis;protein heterodimerization activity;positive regulation of neuron projection …
1	CH.CC	mme08447	ASML	5.53853	-0.862503	0.00558926	O-methyltransferase activity;protein binding;cytosol;pyrophosphatase activity
1	CH.CC	mme08404	TARSH	4.30029	-1.10986	0.00560842	protein binding
1	CH.CC	mme12212	COFA1	3.92001	-0.890057	0.00563234	collagen-containing extracellular matrix;structural molecule activity;cell adhesion;collagen catabolic process;developmental process;cellular process
1	CH.CC	mme06205	BCAM	5.88552	-0.620399	0.00563644	plasma membrane;cell surface;protein binding;cell adhesion
1	CH.CC	mme10709	NCKX3	4.8219	0.515126	0.00563644	ion transmembrane transport;calcium, potassium:sodium antiporter activity;integral component of membrane;metal ion transport;plasma membrane;multicellular organismal process
1	CH.CC	mme05444	HTR1A	5.14839	-0.898004	0.00571056	regulation of fibroblast growth factor receptor signaling pathway;regulation of cell growth;proteolysis;serine-type endopeptidase activity;cytosol;extracellular region;insulin-like growth factor binding
1	CH.CC	mme00394	HIPK3	3.48537	-0.820566	0.00574286	ATP binding;protein binding;PML body;mRNA transcription;negative regulation of JUN kinase activity;negative regulation of apoptotic process;cytosol;protein serine/threonine kinase activity;peptidyl-serine phosphorylation;peptidyl-threonine phosphorylation
1	CH.CC	mme07610	CEL2A	2.11861	-4.55844	0.00574286	extracellular space;cytosol;keratohyalin granule;serine-type endopeptidase activity;protein binding;proteolysis;cellular calcium ion homeostasis;cobalamin metabolic process;establishment of skin barrier;cornification
1	CH.CC	mme09967	SYNE1	6.99949	0.661693	0.00574286	negative regulation of mesenchymal cell apoptotic process;Golgi organization;nuclear migration;regulation of cilium assembly;P-body;Golgi apparatus;nucleolus;nuclear matrix anchoring at nuclear membrane;regulation of dendrite morphogenesis;nucleoplasm;centrosome localization;postsynaptic membrane;regulation of postsynaptic neurotransmitter receptor internalization;positive regulation of receptor-…
1	CH.CC	mme12676	ENOG	5.69299	0.487134	0.00574286	RNA polymerase II regulatory region sequence-specific DNA binding;DNA-binding transcription repressor activity, RNA polymerase II-specific;perikaryon;structural constituent of eye lens;phosphopyruvate hydratase complex;protein-containing complex binding;skeletal muscle tissue regeneration;magnesium ion binding;phosphopyruvate hydratase activity;growth cone;negative regulation of transcription by …
1	CH.CC	mme14714	MLRS	10.0002	-1.21777	0.00574286	cytosol;muscle myosin complex;structural constituent of muscle;metal ion binding;muscle contraction;immune response;skeletal muscle tissue development
1	CH.CC	mme15489	CO1A1	10.4785	-0.881134	0.00574286	collagen type I trimer;extracellular space;cytoplasm;extracellular matrix structural constituent;protein binding;metal ion binding;skeletal system development;ossification;blood vessel development;response to mechanical stimulus;extracellular matrix organization;collagen-activated tyrosine kinase receptor signaling pathway;skin development
1	CH.CC	mme16658	SBK1	4.19101	0.617182	0.00574286	ATP binding;brain development;protein serine/threonine kinase activity;peptidyl-serine phosphorylation;peptidyl-threonine phosphorylation
1	CH.CC	mme00793	CTR2	2.66887	-4.09205	0.00585138	response to food;response to cytokine;protein binding;protein catabolic process;proteolysis;positive regulation of apoptotic process;serine-type endopeptidase activity;response to nutrient;extracellular region;response to toxic substance;response to peptide hormone;lysosome
1	CH.CC	mme01583	SH2B3	1.07321	-0.965818	0.00591162	SH3/SH2 adaptor activity;negative regulation of MAP kinase activity;embryonic hemopoiesis;negative regulation of platelet aggregation;negative regulation of cell population proliferation;stem cell factor receptor binding;transmembrane receptor protein tyrosine kinase adaptor activity;erythrocyte development;thrombopoietin-mediated signaling pathway;negative regulation of Kit signaling pathway;neg…
1	CH.CC	mme15181	GPC5B	5.48065	-0.499688	0.00591162	nucleolus;cytosol;plasma membrane;cell surface;integral component of membrane;membrane raft;extracellular exosome;G protein-coupled receptor activity;protein kinase binding;protein kinase activator activity;G protein-coupled receptor signaling pathway;locomotory behavior;positive regulation of neuron projection development;glucose homeostasis;positive regulation of I-kappaB kinase/NF-kappaB signa…
1	CH.CC	mme17810	ELAV2	5.35851	0.498515	0.00591162	negative regulation of transcription by RNA polymerase II;protein binding;intracellular mRNA localization;cellular response to leukemia inhibitory factor;cell cortex;uridine-rich cytoplasmic polyadenylylation element binding;protein homooligomerization;nervous system development;synapse;ribonucleoprotein complex;mRNA 3'-UTR binding;nucleoplasm
1	CH.CC	mme07315	---NA---	3.4337	0.696601	0.0059229	T cell receptor signaling pathway;B cell receptor signaling pathway
1	CH.CC	mme09541	CC28B	4.2754	0.641862	0.0059229	centrosome;protein binding;cilium assembly
1	CH.CC	mme08583	EFNB2	5.17395	0.491096	0.00600007	angioblast cell migration involved in selective angioblast sprouting;ephrin receptor binding;rhombomere boundary formation;axon guidance;cell migration involved in sprouting angiogenesis;cell adhesion;axon target recognition;plasma membrane;synaptic target recognition;optic vesicle morphogenesis;somitogenesis;ephrin receptor signaling pathway;integral component of membrane;regulation of chemotaxis
1	CH.CC	mme17465	HISAT	5.00625	0.640222	0.00604954	histidine N-acetyltransferase activity
1	CH.CC	mme07611	CEL2A	4.09983	-4.46862	0.00616124	extracellular space;cytosol;keratohyalin granule;serine-type endopeptidase activity;protein binding;proteolysis;cellular calcium ion homeostasis;cobalamin metabolic process;establishment of skin barrier;cornification
1	CH.CC	mme11222	UN13B	4.81638	0.627226	0.00616124	presynaptic membrane;positive regulation of glutamate receptor signaling pathway;regulation of amyloid precursor protein catabolic process;Golgi apparatus;Golgi-associated vesicle;neuromuscular junction development;cell;early phagosome;spectrin binding;cellular response to glucose stimulus;terminal bouton;calcium ion binding;negative regulation of synaptic plasticity;positive regulation of synapt…
1	CH.CC	mme17589	NRX2A	4.41384	0.577557	0.00616124	social behavior;signal transduction;cell adhesion molecule binding;vocal learning;neuron cell-cell adhesion;calcium channel regulator activity;plasma membrane;neurotransmitter secretion;presynapse;transmembrane signaling receptor activity;metal ion binding;gephyrin clustering involved in postsynaptic density assembly;postsynaptic density protein 95 clustering;integral component of membrane;neurol…
1	CH.CC	mme17766	PYC	5.37475	-0.524552	0.00616124	gluconeogenesis;identical protein binding;biotin binding;mitochondrial inner membrane;negative regulation of gene expression;ATP binding;viral RNA genome packaging;positive regulation of phospholipid biosynthetic process;oxaloacetate metabolic process;biotin metabolic process;positive regulation by host of viral release from host cell;mitochondrial matrix;metal ion binding;pyruvate carboxylase ac…
1	CH.CC	mme07636	HES5	3.38244	0.847151	0.00622827	neural tube development;inner ear receptor cell stereocilium organization;negative regulation of inner ear auditory receptor cell differentiation;telencephalon development;double-stranded DNA binding;chondrocyte differentiation;negative regulation of astrocyte differentiation;cell adhesion;positive regulation of tyrosine phosphorylation of STAT protein;DNA-binding transcription repressor activity…
1	CH.CC	mme03702	E41L1	5.4134	0.631229	0.00626419	regulation of cell shape;postsynaptic density;neuron projection morphogenesis;cytoskeletal anchoring at plasma membrane;cortical actin cytoskeleton organization;cell;apoptotic process;cytosol;paranode region of axon;actomyosin structure organization;structural constituent of cytoskeleton;juxtaparanode region of axon;synaptic membrane;protein localization to paranode region of axon;signaling recep…
1	CH.CC	mme08223	HXD3	3.79332	0.570302	0.00629946	nucleus;DNA-binding transcription factor activity;RNA polymerase II cis-regulatory region sequence-specific DNA binding;anterior/posterior pattern specification;positive regulation of transcription by RNA polymerase II;embryonic skeletal system morphogenesis
1	CH.CC	mme19569	NRX3A	2.53313	0.854037	0.00629946	presynaptic membrane;social behavior;positive regulation of synapse maturation;signal transduction;cell adhesion molecule binding;axon guidance;neuron cell-cell adhesion;calcium channel regulator activity;extracellular region;learning;GABA-ergic synapse;integral component of plasma membrane;transmembrane signaling receptor activity;metal ion binding;angiogenesis;regulation of synaptic vesicle exo…
1	CH.CC	mme06365	CYH2	5.34729	0.400193	0.00632274	Golgi membrane;ruffle;nucleoplasm;cytosol;adherens junction;bicellular tight junction;growth cone;extrinsic component of cytoplasmic side of plasma membrane;neuromuscular junction;extrinsic component of presynaptic membrane;extrinsic component of postsynaptic specialization membrane;ARF guanyl-nucleotide exchange factor activity;phosphatidylinositol-3,4,5-trisphosphate binding;inositol 1,4,5 tris…
1	CH.CC	mme07040	TM269	5.22658	0.6352	0.00632378	membrane;phosphotransferase activity, for other substituted phosphate groups;phospholipid biosynthetic process
1	CH.CC	mme08228	OSBL6	5.12235	0.447563	0.00654584	endoplasmic reticulum membrane;early endosome membrane;nuclear membrane;protein binding;cholesterol binding;perinuclear endoplasmic reticulum;regulation of cholesterol transport;cytosol;bile acid biosynthetic process;plasma membrane;sterol transporter activity
1	CH.CC	mme01841	AMPD3	6.70579	-0.627083	0.00655641	erythrocyte homeostasis;AMP catabolic process;IMP salvage;GTP metabolic process;neutrophil degranulation;extracellular region;ficolin-1-rich granule lumen;ADP metabolic process;AMP deaminase activity;protein binding;metal ion binding;ATP metabolic process;energy homeostasis;cytosol;secretory granule lumen
1	CH.CC	mme13156	RHEB	5.21986	0.446875	0.00655641	cell cycle arrest;postsynaptic density;Golgi membrane;neuronal cell body;positive regulation of oligodendrocyte differentiation;regulation of postsynapse organization;magnesium ion binding;endoplasmic reticulum membrane;GTP binding;dendrite;GTPase activity;regulation of neuronal synaptic plasticity;GDP binding;cytosol;glutamatergic synapse;positive regulation of TOR signaling;negative regulation …
1	CH.CC	mme07857	SPS2	6.41567	-0.436509	0.00658891	cytosol;plasma membrane;nuclear membrane;selenide, water dikinase activity;ATP binding;GTP binding;protein homodimerization activity;protein heterodimerization activity;selenium compound metabolic process;cellular protein modification process;selenocysteine biosynthetic process;phosphorylation
1	CH.CC	mme09754	ID2	5.53164	0.473545	0.00658891	positive regulation of fat cell differentiation;embryonic digestive tract morphogenesis;adult locomotory behavior;positive regulation of astrocyte differentiation;positive regulation of erythrocyte differentiation;negative regulation of oligodendrocyte differentiation;bHLH transcription factor binding;cellular response to follicle-stimulating hormone stimulus;circadian regulation of gene expressi…
1	CH.CC	mme12407	NECA1	3.39417	0.668607	0.00658891	nucleoplasm;cytosol;calcium ion binding;blastocyst hatching;regulation of amyloid precursor protein biosynthetic process
1	CH.CC	mme12581	---NA---	3.31357	0.79913	0.00658891	NA
1	CH.CC	mme01669	S20A2	4.35754	-0.671695	0.00663917	viral entry into host cell;integral component of plasma membrane;signaling receptor activity;sodium:inorganic phosphate symporter activity;virus receptor activity;sodium ion transmembrane transport;phosphate ion transmembrane transport
1	CH.CC	mme10777	JAM3	3.70312	-0.67798	0.00663917	protein localization to cell surface;regulation of actin cytoskeleton organization by cell-cell adhesion;protein localization to cell junction;integrin binding;Golgi apparatus;myelination;integral component of plasma membrane;bicellular tight junction;protein heterodimerization activity;microvillus;angiogenesis;myeloid progenitor cell differentiation;cell-cell adhesion mediator activity;apical pr…
1	CH.CC	mme11904	HECW1	5.10028	0.50404	0.00663917	negative regulation of canonical Wnt signaling pathway;ubiquitin protein ligase activity;proteasome-mediated ubiquitin-dependent protein catabolic process;protein binding;protein polyubiquitination;cytosol;positive regulation of protein catabolic process;negative regulation of sodium ion transmembrane transporter activity;regulation of dendrite morphogenesis
1	CH.CC	mme14107	CCG5	3.3239	0.743305	0.00663917	AMPA glutamate receptor complex;protein binding;regulation of postsynaptic neurotransmitter receptor activity;calcium ion transmembrane transport;regulation of AMPA receptor activity;cell junction;glutamatergic synapse;integral component of postsynaptic membrane;voltage-gated calcium channel activity;cardiac conduction;postsynaptic density membrane
1	CH.CC	mme15486	HDAC5	5.46845	0.620108	0.00663917	renal tubule morphogenesis;nuclear speck;RNA polymerase II cis-regulatory region sequence-specific DNA binding;RNA polymerase II transcription repressor complex;nervous system development;histone deacetylase complex;Golgi apparatus;chromatin silencing;DNA-binding transcription repressor activity, RNA polymerase II-specific;positive regulation of transcription by RNA polymerase II;positive regulat…
1	CH.CC	mme01198	CEL2A	0.750354	-3.15443	0.00663927	extracellular space;cytosol;keratohyalin granule;serine-type endopeptidase activity;protein binding;proteolysis;cellular calcium ion homeostasis;cobalamin metabolic process;establishment of skin barrier;cornification
1	CH.CC	mme05511	SPF30	4.9599	0.437622	0.00663927	RNA binding;protein binding;cytoplasm;nuclear speck;apoptotic process;Cajal body;spliceosomal complex;mRNA splicing, via spliceosome
1	CH.CC	mme09075	MCCB	3.93727	-0.573632	0.00663927	3-methylcrotonyl-CoA carboxylase complex, mitochondrial;mitochondrial matrix;cytosol;methylcrotonoyl-CoA carboxylase activity;protein binding;zinc ion binding;cobalt ion binding;leucine catabolic process;biotin metabolic process;regulation of eclosion;coenzyme A metabolic process
1	CH.CC	mme16816	CSDC2	5.01665	0.579668	0.00666846	nucleus;cytoplasm;DNA binding;mRNA 3'-UTR binding;transcription factor binding;regulation of transcription, DNA-templated;mRNA processing;regulation of mRNA stability
1	CH.CC	mme02811	143B1	7.08558	-0.371489	0.00667436	postsynaptic density;protein C-terminus binding;regulation of mRNA stability;vacuolar membrane;negative regulation of G protein-coupled receptor signaling pathway;protein-containing complex binding;cell;phagocytosis, engulfment;cytoplasmic sequestering of protein;negative regulation of transcription, DNA-templated;establishment of Golgi localization;angiogenesis;viral process;cytosol;phosphoserin…
1	CH.CC	mme08509	RED1	5.21412	0.35453	0.00667436	multicellular organism growth;hypoglossal nerve morphogenesis;neuromuscular synaptic transmission;negative regulation of cell population proliferation;adenosine to inosine editing;innervation;facial nerve morphogenesis;synapse;nucleolus;nucleoplasm;motor neuron apoptotic process;double-stranded RNA binding;double-stranded RNA adenosine deaminase activity;defense response to virus;mRNA binding;cyt…
1	CH.CC	mme13373	TM275	3.49759	0.601642	0.00667436	NA
1	CH.CC	mme12677	CDC42	4.32391	-0.548304	0.00668277	regulation of synaptic growth at neuromuscular junction;nuclear migration;positive regulation of filopodium assembly;apolipoprotein A-I receptor binding;growth cone;cell;positive regulation of cell growth;dendritic spine;imaginal disc-derived wing hair outgrowth;thioesterase binding;positive regulation of actin cytoskeleton reorganization;secretory granule;positive regulation of clathrin-dependen…
1	CH.CC	mme17506	CK095	3.93938	0.58622	0.00672189	NA
1	CH.CC	mme10345	FSTL4	3.60981	0.651286	0.00672476	extracellular region;secretory granule;calcium ion binding;brain-derived neurotrophic factor binding;negative regulation of brain-derived neurotrophic factor receptor signaling pathway;negative regulation of collateral sprouting;negative regulation of dendritic spine development
1	CH.CC	mme02446	SELO1	5.15229	-0.464839	0.00672771	mitochondrion;ATP binding;nucleotidyltransferase activity;metal ion binding
1	CH.CC	mme11909	RECK	4.23724	-1.28048	0.00673541	plasma membrane;anchored component of membrane;Wnt signalosome;serine-type endopeptidase inhibitor activity;protein binding;metalloendopeptidase inhibitor activity;coreceptor activity involved in canonical Wnt signaling pathway;regulation of cell migration involved in sprouting angiogenesis;regulation of establishment of blood-brain barrier;positive regulation of canonical Wnt signaling pathway;n…
1	CH.CC	mme14227	CP072	5.06927	-0.44826	0.00674847	protein binding;cellular response to xenobiotic stimulus
1	CH.CC	mme15007	MCRI1	4.39256	0.476647	0.00674847	nucleus;cytoplasmic stress granule;regulation of epithelial to mesenchymal transition
1	CH.CC	mme14422	CD054	4.30219	-0.776353	0.00680001	NA
1	CH.CC	mme00226	BDNF	2.10952	0.932283	0.00685091	growth factor activity;signal transduction;extracellular region
1	CH.CC	mme11642	AP3B1	4.79333	-0.588534	0.00685091	protein phosphatase binding;axon cytoplasm;antigen processing and presentation, exogenous lipid antigen via MHC class Ib;blood coagulation;synapse;protein targeting to lysosome;cell;melanosome organization;trans-Golgi network;synaptic vesicle budding from endosome;zinc ion transport;clathrin adaptor complex;AP-3 adaptor complex;anterograde synaptic vesicle transport;positive regulation of NK T ce…
1	CH.CC	mme07055	ITA5	4.21522	-1.01356	0.00686216	external side of plasma membrane;heterophilic cell-cell adhesion via plasma membrane cell adhesion molecules;epidermal growth factor receptor binding;integrin binding;Golgi apparatus;synapse;memory;leukocyte cell-cell adhesion;integrin-mediated signaling pathway;negative regulation of anoikis;focal adhesion;cell-cell adhesion mediated by integrin;ruffle membrane;cytoplasmic vesicle;positive regul…
1	CH.CC	mme10739	IRS1	4.59618	0.580681	0.00694249	phosphatidylinositol 3-kinase binding;SH3/SH2 adaptor activity;phosphatidylinositol 3-kinase signaling;interleukin-7-mediated signaling pathway;negative regulation of somatostatin secretion;negative regulation of insulin secretion;insulin receptor binding;positive regulation of glycogen biosynthetic process;nucleoplasm;insulin-like growth factor receptor binding;phosphotyrosine residue binding;MA…
1	CH.CC	mme08399	---NA---	4.97204	1.03421	0.00695662	NA
1	CH.CC	mme09801	---NA---	1.14864	0.978532	0.00709788	bicellular tight junction;integral component of membrane;structural molecule activity
1	CH.CC	mme12379	STMN4	7.48881	0.520842	0.00712699	cytosol;axon;perinuclear region of cytoplasm;protein C-terminus binding;tubulin binding;protein domain specific binding;blastocyst hatching;microtubule depolymerization;regulation of microtubule polymerization or depolymerization;cytoplasmic microtubule organization;neuron projection development;negative regulation of Rac protein signal transduction;regulation of GTPase activity
1	CH.CC	mme05940	RIMS1	5.07031	0.547172	0.00721621	presynaptic membrane;postsynaptic density;positive regulation of dendrite extension;positive regulation of inhibitory postsynaptic potential;regulation of long-term neuronal synaptic plasticity;presynaptic active zone cytoplasmic component;long-term synaptic potentiation;glutamatergic synapse;SH3 domain binding;inhibitory synapse;protein kinase binding;nitrogen compound transport;spontaneous neur…
1	CH.CC	mme00365	---NA---	3.37144	0.640997	0.00727899	NA
1	CH.CC	mme05699	COLA1	4.91717	-0.812376	0.0073027	extracellular region;endoplasmic reticulum lumen;cytosol;extracellular matrix structural constituent conferring tensile strength
1	CH.CC	mme06690	CSMD3	3.9942	0.703926	0.00731406	plasma membrane;integral component of membrane;regulation of dendrite development
1	CH.CC	mme06772	ODBB	5.58656	-0.503442	0.00732462	3-methyl-2-oxobutanoate dehydrogenase (2-methylpropanoyl-transferring) activity;branched-chain amino acid catabolic process;protein binding;mitochondrial alpha-ketoglutarate dehydrogenase complex;alpha-ketoacid dehydrogenase activity;response to glucocorticoid;response to cAMP;response to nutrient;oxidation-reduction process;nucleolus;protein-containing complex binding
1	CH.CC	mme08534	OBSCN	5.84053	-0.650918	0.00732462	membrane;sarcomere;protein binding;kinase activity;phosphatidylinositol bisphosphate binding;phosphorylation;regulation of cellular process
1	CH.CC	mme11083	---NA---	3.49856	0.735438	0.00732462	protein binding
1	CH.CC	mme13415	TAL1	4.56947	0.892841	0.00732462	nucleus;DNA binding;protein dimerization activity;angiogenesis;vasculogenesis;erythrocyte differentiation;artery morphogenesis;endocardium formation;definitive hemopoiesis;hemangioblast cell differentiation;hematopoietic stem cell differentiation
1	CH.CC	mme00066	ZNT4	4.56326	-0.463406	0.007337	protein binding;response to zinc ion;regulation of sequestering of zinc ion;late endosome;zinc ion transmembrane transporter activity;integral component of membrane;endosome membrane;zinc ion transmembrane transport;response to toxic substance;plasma membrane;lysosome
1	CH.CC	mme08313	CO4A1	4.80903	-1.12012	0.007337	renal tubule morphogenesis;extracellular matrix structural constituent conferring tensile strength;cell adhesion;brain development;collagen-activated tyrosine kinase receptor signaling pathway;collagen type IV trimer;platelet-derived growth factor binding;retinal blood vessel morphogenesis;neuromuscular junction development;epithelial cell differentiation;endoplasmic reticulum lumen;cellular resp…
1	CH.CC	mme18648	PLEC	2.72527	-1.20053	0.00734354	sarcoplasm;female pregnancy;structural constituent of cytoskeleton;response to nutrient;epithelial cell differentiation;basal plasma membrane;contractile fiber;cytoskeleton;perinuclear region of cytoplasm;brush border;ankyrin binding;sarcolemma;protein N-terminus binding;cell junction;midbody;apical plasma membrane
1	CH.CC	mme05630	KCIP4	3.63256	0.582792	0.00734721	membrane repolarization during cardiac muscle cell action potential;identical protein binding;signal transduction;voltage-gated potassium channel complex;A-type (transient outward) potassium channel activity;positive regulation of potassium ion export across plasma membrane;chemical synaptic transmission;endoplasmic reticulum;voltage-gated potassium channel activity involved in cardiac muscle cel…
1	CH.CC	mme09786	BEGIN	2.91882	0.782164	0.00734721	intracellular;somatodendritic compartment;synapse;regulation of cellular process
1	CH.CC	mme15418	STA5B	4.39545	-0.761064	0.00734721	interleukin-9-mediated signaling pathway;peptidyl-tyrosine phosphorylation;lipid storage;interleukin-2-mediated signaling pathway;interleukin-7-mediated signaling pathway;RNA polymerase II cis-regulatory region sequence-specific DNA binding;DNA-binding transcription activator activity, RNA polymerase II-specific;negative regulation of erythrocyte differentiation;positive regulation of erythrocyte…
1	CH.CC	mme05937	B3GA2	3.68631	0.576169	0.00741634	chondroitin sulfate proteoglycan biosynthetic process;carbohydrate biosynthetic process;integral component of membrane;Golgi membrane;galactosylgalactosylxylosylprotein 3-beta-glucuronosyltransferase activity;glycosaminoglycan metabolic process
1	CH.CC	mme07962	PLSL	5.0914	-1.0943	0.00748347	wound healing, spreading of cells;identical protein binding;extracellular matrix disassembly;integrin binding;actin filament;T cell activation involved in immune response;phagocytic cup;podosome;actin filament binding;perinuclear region of cytoplasm;focal adhesion;calcium ion binding;GTPase binding;protein kinase A signaling;stress fiber;actin filament network formation;cytosol;filopodium;ruffle …
1	CH.CC	mme16074	VISL1	5.98099	0.533517	0.00748347	cytosol;membrane;calcium channel regulator activity;calcium ion binding;protein C-terminus binding;protein domain specific binding;central nervous system development;calcium-mediated signaling;positive regulation of insulin secretion involved in cellular response to glucose stimulus;positive regulation of exocytosis;negative regulation of insulin secretion
1	CH.CC	mme11345	KCNN2	2.99645	0.673915	0.00753636	protein domain specific binding;protein homodimerization activity;smooth endoplasmic reticulum;alpha-actinin binding;regulation of potassium ion transmembrane transport;neuronal cell body;protein-containing complex binding;cell surface;Z disc;T-tubule;calmodulin binding;regulation of neuronal synaptic plasticity;dendritic spine;integral component of membrane;filopodium;small conductance calcium-a…
1	CH.CC	mme07967	SUCB1	7.08366	-0.632135	0.00753912	magnesium ion binding;ATP binding;protein binding;mitochondrial matrix;succinate-CoA ligase complex;succinyl-CoA pathway;tricarboxylic acid cycle;succinate metabolic process;succinate-CoA ligase (ADP-forming) activity
1	CH.CC	mme00664	LCE	1.88851	-4.07592	0.0075898	proteolysis;metalloendopeptidase activity
1	CH.CC	mme02414	PTN5	4.21771	0.431155	0.0075898	exploration behavior;negative regulation of MAP kinase activity;positive regulation of long-term synaptic potentiation;synaptic vesicle;perikaryon;nucleoplasm;phosphotyrosine residue binding;cytosol;positive regulation of neuron projection development;peptidyl-tyrosine dephosphorylation;positive regulation of response to drug;axon;glutamate receptor binding;identical protein binding;positive regu…
1	CH.CC	mme07651	VIAAT	5.05668	0.491404	0.0075898	integral component of plasma membrane;integral component of synaptic vesicle membrane;dendrite terminus;cone cell pedicle;presynaptic active zone;cell tip;inhibitory synapse;clathrin-sculpted gamma-aminobutyric acid transport vesicle membrane;GABA-ergic synapse;glycine transmembrane transporter activity;gamma-aminobutyric acid:proton symporter activity;amino acid transmembrane transport;neurotran…
1	CH.CC	mme14852	OSTCN	-0.0444453	-3.39254	0.0075898	extracellular region;calcium ion binding;biomineral tissue development;response to vitamin K;bone development;regulation of cellular response to insulin stimulus
1	CH.CC	mme07186	F262	4.77482	0.607074	0.00759549	protein kinase binding;positive regulation of glucokinase activity;fructose 2,6-bisphosphate metabolic process;fructose-2,6-bisphosphate 2-phosphatase activity;fructose metabolic process;lactate metabolic process;carbohydrate phosphorylation;glucose catabolic process;positive regulation of glycolytic process;nucleoplasm;6-phosphofructo-2-kinase activity;ATP binding;response to glucose;cytosol;pos…
1	CH.CC	mme12601	PRRT1	5.06394	0.526645	0.00769112	response to biotic stimulus;glutamatergic synapse;integral component of postsynaptic membrane
1	CH.CC	mme01388	SGSM1	4.12966	0.63829	0.00770899	cytosol;cytoplasmic vesicle membrane;GTPase activator activity;Rab GTPase binding;intracellular protein transport;positive regulation of transcription by RNA polymerase II;activation of GTPase activity
1	CH.CC	mme04561	DCLK1	4.52379	0.575387	0.00779956	postsynaptic density;negative regulation of protein localization to nucleus;central nervous system projection neuron axonogenesis;protein serine/threonine kinase activity;response to virus;dendrite morphogenesis;integral component of plasma membrane;ATP binding;neuron migration;forebrain development;axon extension;endosomal transport;peptidyl-serine phosphorylation;intracellular signal transducti…
1	CH.CC	mme05407	SIX3	3.56841	0.671842	0.00786476	regulation of neuroblast proliferation;regulation of neural retina development;telencephalon regionalization;RNA polymerase II cis-regulatory region sequence-specific DNA binding;forebrain anterior/posterior pattern specification;negative regulation of neuron differentiation;forebrain dorsal/ventral pattern formation;DNA-binding transcription activator activity, RNA polymerase II-specific;circadi…
1	CH.CC	mme02101	MUC2	5.88185	0.771621	0.00792048	extracellular space;cytoplasm;intracellular membrane-bounded organelle;mucus layer;immune system process;phosphatidylinositol-mediated signaling;positive regulation of biological process
1	CH.CC	mme17765	LRFN4	2.66157	0.75788	0.00792048	cell surface;Schaffer collateral - CA1 synapse;glutamatergic synapse;GABA-ergic synapse;integral component of postsynaptic density membrane;protein binding;modulation of chemical synaptic transmission;regulation of postsynaptic density assembly;synaptic membrane adhesion;regulation of presynapse assembly
1	CH.CC	mme18731	DMD	3.80997	-0.737644	0.00792048	postsynaptic density;lateral plasma membrane;regulation of voltage-gated calcium channel activity;establishment of blood-nerve barrier;dystroglycan binding;Golgi apparatus;neuronal cell body;sarcolemma;astrocyte projection;myosin binding;cellular protein-containing complex assembly;negative regulation of peptidyl-serine phosphorylation;actin cytoskeleton;cytosol;positive regulation of neuron proj…
1	CH.CC	mme13192	LYOX	2.82925	1.35103	0.00792159	muscle cell cellular homeostasis;blood vessel morphogenesis;protein-lysine 6-oxidase activity;cell chemotaxis;heart development;protein kinase B signaling;wound healing;copper ion binding;peptidyl-lysine oxidation;DNA biosynthetic process;osteoblast differentiation;cellular response to chemokine;extracellular matrix;lung development;regulation of bone development;bone mineralization;regulation of…
1	CH.CC	mme17880	ACADV	7.17336	-1.04542	0.00792429	negative regulation of fatty acid biosynthetic process;IRE1-mediated unfolded protein response;energy derivation by oxidation of organic compounds;nucleolus;mitochondrial inner membrane;regulation of cholesterol metabolic process;nucleoplasm;mitochondrial nucleoid;epithelial cell differentiation;response to cold;fatty acid beta-oxidation using acyl-CoA dehydrogenase;fatty-acyl-CoA binding;negativ…
1	CH.CC	mme15154	TEX2	4.84306	0.543484	0.00796347	membrane;cellular process
1	CH.CC	mme00535	LOXL1	4.05332	-0.913698	0.00797764	extracellular region;cytoplasm;copper ion binding;oxidoreductase activity, acting on the CH-NH2 group of donors, oxygen as acceptor;cellular protein modification process;oxidation-reduction process
1	CH.CC	mme03000	ELA1	3.80735	-3.71733	0.00797764	extracellular region;serine-type endopeptidase activity;metal ion binding;proteolysis
1	CH.CC	mme13223	EMIL2	3.56363	-1.17078	0.00797764	protein binding
1	CH.CC	mme09602	RYR3	5.50958	0.496475	0.008026	identical protein binding;smooth endoplasmic reticulum;negative regulation of cytosolic calcium ion concentration;striated muscle contraction;regulation of cardiac conduction;cell;Z disc;calmodulin binding;cytoplasmic vesicle membrane;ryanodine-sensitive calcium-release channel activity;protein homotetramerization;perinuclear region of cytoplasm;calcium channel complex;cellular response to calciu…
1	CH.CC	mme15659	STMN4	5.66649	0.544678	0.00803056	Golgi apparatus;growth cone;tubulin binding;microtubule depolymerization;regulation of microtubule polymerization or depolymerization;neuron projection development
1	CH.CC	mme01203	CEIP2	4.7507	-0.48471	0.00803062	regulation of sprouting angiogenesis;atrioventricular valve formation;endocardial cushion development;positive regulation of extracellular matrix assembly;cell migration involved in heart formation;positive regulation of vascular endothelial growth factor signaling pathway;integral component of plasma membrane;hyalurononglucosaminidase activity;cell migration to the midline involved in heart deve…
1	CH.CC	mme07507	SCN8A	5.61682	0.485287	0.00805437	myelination;neuronal cell body;response to toxic substance;sensory perception of sound;dendrite;adult walking behavior;ATP binding;axon initial segment;regulation of ion transmembrane transport;cytoplasmic vesicle;glutamatergic synapse;neuronal action potential;neuromuscular process;peripheral nervous system development;voltage-gated ion channel activity;integral component of postsynaptic density…
1	CH.CC	mme11111	ZER1	3.4639	-0.650746	0.00805437	Cul2-RING ubiquitin ligase complex;protein quality control for misfolded or incompletely synthesized proteins;positive regulation of proteasomal ubiquitin-dependent protein catabolic process
1	CH.CC	mme05424	PERP	5.36832	-0.831319	0.00807109	plasma membrane;integral component of membrane;apoptotic process;signal transduction;positive regulation of proteolysis;animal organ development
1	CH.CC	mme06792	FZD6	2.64843	-0.933669	0.00807109	embryonic nail plate morphogenesis;apicolateral plasma membrane;midbrain morphogenesis;Wnt-activated receptor activity;Wnt signaling pathway, calcium modulating pathway;negative regulation of DNA-binding transcription factor activity;establishment of body hair planar orientation;amyloid-beta binding;endoplasmic reticulum membrane;negative regulation of canonical Wnt signaling pathway;integral com…
1	CH.CC	mme15866	---NA---	4.09023	0.544667	0.00807109	NA
1	CH.CC	mme12054	STAU2	3.87259	-0.64696	0.00811438	microtubule;RNA binding;germ cell development;germ cell migration
1	CH.CC	mme11077	AUHM	4.15027	-0.710337	0.00812968	fatty acid beta-oxidation;branched-chain amino acid catabolic process;mitochondrial matrix;enoyl-CoA hydratase activity;mRNA 3'-UTR binding
1	CH.CC	mme18145	SCN2A	5.27178	0.491638	0.00816519	nuclear body;response to wounding;myelination;neuronal cell body;memory;leucine zipper domain binding;integral component of presynaptic membrane;adult walking behavior;axon initial segment;basal plasma membrane;response to pyrethroid;regulation of ion transmembrane transport;voltage-gated ion channel activity involved in regulation of presynaptic membrane potential;regulation of presynaptic membr…
1	CH.CC	mme01694	---NA---	9.94146	0.617201	0.00822408	NA
1	CH.CC	mme02953	NAV1	5.76756	0.436086	0.00822408	cytoplasm;microtubule;axon initial segment;protein binding;ATP binding;microtubule bundle formation;neuron migration
1	CH.CC	mme04165	SEP8A	4.04446	0.561608	0.00822408	myelin sheath;regulation of SNARE complex assembly;cleavage furrow;septin collar;condensed chromosome kinetochore;protein heterooligomerization;GTP binding;mitotic cytokinesis;GTPase activity;sperm annulus;stress fiber;dendritic spine;viral process;postsynaptic specialization of symmetric synapse;regulation of intracellular protein transport;glutamatergic synapse;molecular adaptor activity;regula…
1	CH.CC	mme12799	COGA1	5.99744	-1.21752	0.00822408	extracellular region;collagen trimer;integrin binding;multicellular organismal process;integrin activation;cell adhesion mediated by integrin;cellular response to stimulus;positive regulation of focal adhesion assembly
1	CH.CC	mme01548	GHR	2.90752	-1.13395	0.00824755	growth hormone receptor signaling pathway;response to cytokine;regulation of multicellular organism growth;identical protein binding;receptor complex;positive regulation of developmental process;response to organic cyclic compound;response to xenobiotic stimulus;extracellular region;endocytosis;plasma membrane;cytokine receptor activity;positive regulation of receptor signaling pathway via JAK-ST…
1	CH.CC	mme10930	KDM6B	9.59052	0.549611	0.00824755	nuclear chromatin;MLL3/4 complex;RNA polymerase II cis-regulatory region sequence-specific DNA binding;beta-catenin binding;oxidoreductase activity;chromatin DNA binding;histone demethylase activity (H3-K27 specific);chromatin remodeling;inflammatory response;hippocampus development;cell fate commitment;endothelial cell differentiation;positive regulation of transcription by RNA polymerase II;mes…
1	CH.CC	mme12646	RN139	3.81112	-0.66725	0.00824755	positive regulation of ubiquitin-dependent protein catabolic process;ubiquitin protein ligase activity;zinc ion binding;negative regulation of cell population proliferation;signaling receptor activity;protease binding;endoplasmic reticulum;protein destabilization;regulation of ER to Golgi vesicle-mediated transport;integral component of membrane;negative regulation of translation;Derlin-1 retrotr…
1	CH.CC	mme00303	CPNE7	3.54113	0.503798	0.0082489	nucleus;cytoplasm;plasma membrane;transporter activity;protein binding;calcium-dependent phospholipid binding;glycerophospholipid biosynthetic process;cellular response to calcium ion
1	CH.CC	mme07282	S12A5	4.15029	0.588109	0.0082489	potassium:chloride symporter activity;multicellular organism growth;protein kinase binding;dendrite membrane;potassium ion homeostasis;chloride transmembrane transport;hypotonic response;chemical synaptic transmission;synapse;learning;perikaryon;dendritic spine development;cell volume homeostasis;potassium ion import across plasma membrane;ammonium transmembrane transporter activity;cell;integral…
1	CH.CC	mme10891	VAMP3	7.49539	0.442803	0.00826373	Golgi to plasma membrane protein transport;intracellular protein transport;neuron projection;antigen processing and presentation of exogenous peptide antigen via MHC class I, TAP-dependent;positive regulation of immunoglobulin secretion;positive regulation of receptor recycling;substrate adhesion-dependent cell spreading;integral component of synaptic vesicle membrane;regulation of synaptic vesic…
1	CH.CC	mme14986	NMDE1	4.4749	0.714312	0.00826373	dopamine metabolic process;synaptic vesicle;glutamate-gated calcium ion channel activity;cell adhesion molecule binding;negative regulation of protein catabolic process;visual learning;neurogenesis;memory;extracellularly glutamate-gated ion channel activity;protein heterotetramerization;spinal cord development;protein-containing complex binding;cellular response to zinc ion;regulation of long-ter…
1	CH.CC	mme05663	SPRN	1.4681	0.984239	0.00832342	plasma membrane;anchored component of membrane
1	CH.CC	mme02419	ABCC8	4.48923	0.584131	0.00834984	ATPase activity;negative regulation of angiogenesis;inward rectifying potassium channel;sulfonylurea receptor activity;response to zinc ion;negative regulation of maintenance of permeability of blood-brain barrier;ATP-activated inward rectifier potassium channel activity;visual learning;negative regulation of insulin secretion;memory;negative regulation of neuroblast migration;positive regulation…
1	CH.CC	mme03727	F120A	4.83441	-0.586533	0.00839115	nucleus;cytosol;membrane
1	CH.CC	mme01403	WSCD2	3.8452	0.556703	0.00846018	integral component of membrane;sulfotransferase activity
1	CH.CC	mme10170	MDGA2	3.10032	0.757548	0.00846018	GABA-ergic synapse;neuron migration;regulation of synaptic membrane adhesion;spinal cord motor neuron differentiation;pattern specification process;glutamatergic synapse;extracellular region;plasma membrane;regulation of presynapse assembly
1	CH.CC	mme08923	PLPP3	4.99237	-0.621921	0.00849936	phospholipid dephosphorylation;Bergmann glial cell differentiation;integrin binding;Golgi apparatus;positive regulation of DNA-binding transcription factor activity;phospholipid metabolic process;endoplasmic reticulum membrane;integral component of plasma membrane;blood vessel development;gastrulation with mouth forming second;homotypic cell-cell adhesion;positive regulation of peptidyl-tyrosine …
1	CH.CC	mme09752	KDISB	5.10209	-0.686651	0.00849936	cytosol;integral component of membrane;late endosome membrane;protein-containing complex;protein kinase regulator activity;protein kinase binding;PDZ domain binding;activation of MAPKK activity;in utero embryonic development;positive regulation of neuron projection development;nerve growth factor signaling pathway;dendrite morphogenesis
1	CH.CC	mme04880	CATC	5.89601	-0.504225	0.00850437	peptidase activator activity involved in apoptotic process;positive regulation of microglial cell activation;Golgi apparatus;protein self-association;nucleoplasm;endoplasmic reticulum lumen;zymogen activation;chaperone binding;azurophil granule lumen;endoplasmic reticulum-Golgi intermediate compartment membrane;phosphatase binding;positive regulation of proteolysis involved in cellular protein ca…
1	CH.CC	mme06969	AGAP2	4.40078	0.539602	0.00850437	protein kinase binding;negative regulation of extrinsic apoptotic signaling pathway in absence of ligand;positive regulation of phosphatidylinositol 3-kinase signaling;small GTPase mediated signal transduction;Flemming body;protein kinase activator activity;GTPase activator activity;negative regulation of protein catabolic process;positive regulation of 1-phosphatidylinositol-3-kinase activity;ph…
1	CH.CC	mme05755	MCU	5.24723	-0.690098	0.00855106	integral component of mitochondrial inner membrane;uniplex complex;calcium channel activity;uniporter activity;identical protein binding;regulation of heart contraction;calcium-mediated signaling;positive regulation of insulin secretion;calcium import into the mitochondrion;glucose homeostasis;chordate embryonic development;protein complex oligomerization;positive regulation of mitochondrial calc…
1	CH.CC	mme03319	S38A3	6.01053	0.447524	0.00861052	L-histidine transmembrane transporter activity;antiporter activity;L-glutamine transmembrane transporter activity;L-histidine transmembrane transport;symporter activity;female pregnancy;L-asparagine transmembrane transporter activity;brain development;L-alanine transmembrane transporter activity;positive regulation of transcription from RNA polymerase II promoter in response to acidic pH;sodium i…
1	CH.CC	mme15951	E41L2	6.60442	0.404854	0.00861052	cortical actin cytoskeleton organization;nucleus;cytoskeleton;actin binding;cell cortex;membrane;structural molecule activity;cell junction;protein-containing complex
1	CH.CC	mme02898	HES5	4.06383	0.583389	0.00861138	neural tube development;inner ear receptor cell stereocilium organization;negative regulation of inner ear auditory receptor cell differentiation;telencephalon development;anterior/posterior pattern specification;chondrocyte differentiation;RNA polymerase II regulatory region sequence-specific DNA binding;negative regulation of astrocyte differentiation;cell adhesion;positive regulation of tyrosi…
1	CH.CC	mme12231	RALYL	4.22914	0.493567	0.00862267	nucleus;RNA binding;identical protein binding
1	CH.CC	mme00648	MMP15	4.29439	-0.747731	0.00862685	extracellular space;integral component of plasma membrane;extracellular matrix;metalloendopeptidase activity;protein binding;enzyme activator activity;zinc ion binding;metalloaminopeptidase activity;cellular protein modification process;proteolysis;extracellular matrix disassembly;collagen catabolic process;endodermal cell differentiation
1	CH.CC	mme07018	KLH21	4.42638	-0.636981	0.00862685	Golgi membrane;polar microtubule;COPII-coated ER to Golgi transport vesicle;Cul3-RING ubiquitin ligase complex;ubiquitin-protein transferase activity;protein binding;protein monoubiquitination;regulation of cytokinesis;chromosome passenger complex localization to spindle midzone;COPII vesicle coating
1	CH.CC	mme10688	KCAB3	4.67449	0.491685	0.00862685	postsynaptic density;myoblast differentiation;perikaryon;pinceau fiber;hematopoietic progenitor cell differentiation;microtubule;protein-containing complex binding;learning or memory;heart development;voltage-gated potassium channel activity;extrinsic component of cytoplasmic side of plasma membrane;cytosol;NADPH binding;tertiary granule membrane;specific granule membrane;protein domain specific …
1	CH.CC	mme14690	MYPC2	5.55712	-0.748932	0.00862685	cell;cytoskeleton;structural constituent of muscle;positive regulation of ATPase activity;myosin heavy chain binding;C zone;regulation of muscle filament sliding;skeletal muscle myosin thick filament assembly;cytosol;structural constituent of cytoskeleton;ATPase activator activity
1	CH.CC	mme15922	PO3F2	2.98514	0.652964	0.00862685	nucleus;DNA binding;endothelial cell development;multicellular organism development;DNA-binding transcription activator activity, RNA polymerase II-specific;positive regulation of transcription by RNA polymerase II
1	CH.CC	mme00250	SYT7	0.943056	1.05151	0.00865935	neuronal cell body;regulation of glucagon secretion;integral component of presynaptic membrane;regulation of insulin secretion;phosphatidylinositol-4,5-bisphosphate binding;dendrite;early phagosome;phosphatidylserine binding;cellular response to calcium ion;calcium ion binding;calcium-dependent activation of synaptic vesicle fusion;cytosol;glutamatergic synapse;short-term synaptic potentiation;ca…
1	CH.CC	mme12133	MYD88	6.60969	0.363746	0.00865935	nucleus;negative regulation of gene expression;inflammatory response;MyD88-dependent toll-like receptor signaling pathway;perinuclear region of cytoplasm;microtubule organizing center;positive regulation of gene expression;positive regulation of I-kappaB kinase/NF-kappaB signaling;transcription factor binding;inclusion body;TIR domain binding
1	CH.CC	mme19877	RYR1	6.60079	-1.1326	0.00865935	positive regulation of heart rate;smooth endoplasmic reticulum;type B pancreatic cell apoptotic process;protein self-association;skin development;protein homotetramerization;response to hypoxia;calcium-induced calcium release activity;calcium ion binding;positive regulation of sequestering of calcium ion;extrinsic component of cytoplasmic side of plasma membrane;positive regulation of the force o…
1	CH.CC	mme01517	RAB3C	6.077	0.493602	0.00866307	clathrin-sculpted acetylcholine transport vesicle membrane;protein C-terminus binding;post-embryonic development;synaptic vesicle clustering;Golgi apparatus;intracellular protein transport;clathrin-sculpted glutamate transport vesicle membrane;ATPase activator activity;regulation of vesicle size;cell;secretory granule membrane;clathrin-sculpted monoamine transport vesicle membrane;synaptic vesicl…
1	CH.CC	mme02300	JIP2	6.51711	0.399361	0.00866307	protein binding;cellular anatomical entity;regulation of signal transduction;behavior;regulation of molecular function;multicellular organismal process
1	CH.CC	mme02173	ACBG1	4.24734	0.626955	0.00876773	long-chain fatty acid biosynthetic process;myelination;Golgi apparatus;endoplasmic reticulum;arachidonate-CoA ligase activity;very long-chain fatty acid metabolic process;plasma membrane;long-chain fatty acid-CoA ligase activity;ovarian follicle atresia;very long-chain fatty acid-CoA ligase activity;ATP binding;peroxisome;acyl-CoA ligase activity;decanoate-CoA ligase activity;response to glucocor…
1	CH.CC	mme06966	MARH9	3.07301	0.761747	0.00876773	Golgi membrane;lysosomal membrane;Golgi stack;trans-Golgi network;integral component of membrane;zinc ion binding;transferase activity;protein ubiquitination
1	CH.CC	mme09385	T161A	6.00963	-0.788466	0.00876773	integral component of membrane
1	CH.CC	mme01847	KI21A	7.30768	-0.482716	0.00879545	ATPase activity;ATP binding;microtubule motor activity;cytosol;kinesin complex;microtubule-based movement;neuron projection;plasma membrane;microtubule;microtubule binding
1	CH.CC	mme09085	MCCA	6.02486	-0.526074	0.00880666	3-methylcrotonyl-CoA carboxylase complex, mitochondrial;mitochondrial matrix;cytosol;biotin carboxylase activity;methylcrotonoyl-CoA carboxylase activity;protein binding;ATP binding;biotin binding;metal ion binding;leucine catabolic process;biotin metabolic process
1	CH.CC	mme10946	ROBO2	4.44985	0.552646	0.00880666	Roundabout signaling pathway;apoptotic process involved in luteolysis;identical protein binding;retinal ganglion cell axon guidance;aortic valve morphogenesis;positive regulation of Notch signaling pathway involved in heart induction;pulmonary valve morphogenesis;endocardial cushion formation;homophilic cell adhesion via plasma membrane adhesion molecules;axon guidance receptor activity;ventricul…
1	CH.CC	mme11509	ADDA	5.62689	-0.645015	0.00880666	multicellular organism growth;positive regulation of establishment of endothelial barrier;postsynaptic density;IRE1-mediated unfolded protein response;positive regulation of protein binding;nuclear body;positive regulation of endocytosis;plasma membrane raft;positive regulation of angiogenesis;cell volume homeostasis;hemoglobin metabolic process;cell;ion transport;cellular response to calcium ion…
1	CH.CC	mme07954	ITAV	4.64532	-0.748788	0.0088605	cytosol;focal adhesion;external side of plasma membrane;lamellipodium membrane;filopodium membrane;microvillus membrane;ruffle membrane;integrin alphav-beta3 complex;integrin alphav-beta5 complex;integrin alphav-beta6 complex;integrin alphav-beta8 complex;alphav-beta3 integrin-PKCalpha complex;alphav-beta3 integrin-IGF-1-IGF1R complex;alphav-beta3 integrin-HMGB1 complex;opsonin binding;fibronecti…
1	CH.CC	mme16079	NCKX4	5.27806	0.494576	0.0088605	potassium ion transport;integral component of plasma membrane;sodium ion transport;cytoplasm;calcium channel activity;sensory perception of smell;calcium, potassium:sodium antiporter activity;calcium ion transmembrane transport;amelogenesis;cellular calcium ion homeostasis
1	CH.CC	mme08863	PALLD	3.26004	-0.990101	0.00887461	plasma membrane bounded cell projection;cytoskeleton;actin binding;system development;cell development;cell migration;actin cytoskeleton organization
1	CH.CC	mme13438	MBNL1	3.95371	-0.701666	0.00898369	cytoplasmic stress granule;myoblast differentiation;mRNA splice site selection;nervous system development;regulatory region RNA binding;nucleoplasm;embryonic limb morphogenesis;double-stranded RNA binding;in utero embryonic development;metal ion binding;regulation of alternative mRNA splicing, via spliceosome;skeletal muscle tissue development;cytosol
1	CH.CC	mme05438	PCX2	5.49357	0.50952	0.00900538	integral component of membrane
1	CH.CC	mme14746	MPP3	4.51766	0.587892	0.00901256	PDZ domain binding
1	CH.CC	mme16959	RAC3	4.01102	0.460097	0.00901555	Rac protein signal transduction;embryonic olfactory bulb interneuron precursor migration;cerebral cortex radially oriented cell migration;Golgi membrane;neuronal cell body;protein-containing complex binding;growth cone;cortical cytoskeleton organization;secretory granule membrane;bone resorption;regulation of neuronal synaptic plasticity;GTPase activity;dendritic spine;kinocilium;cytosol;glutamat…
1	CH.CC	mme11544	SREK1	6.22566	0.485738	0.00904233	RNA binding;protein binding;regulation of alternative mRNA splicing, via spliceosome;nuclear speck;spliceosomal complex
1	CH.CC	mme12497	TRY2	1.11089	-3.89682	0.00917017	extracellular space;serine protease inhibitor complex;serine-type endopeptidase activity;calcium ion binding;serpin family protein binding;proteolysis;response to nutrient;digestion;collagen catabolic process;response to caffeine;response to nicotine
1	CH.CC	mme07760	MTOR	4.79597	-0.704068	0.0092517	positive regulation of cholangiocyte proliferation;regulation of brown fat cell differentiation;regulation of locomotor rhythm;negative regulation of iodide transmembrane transport;positive regulation of sensory perception of pain;post-embryonic development;heart valve morphogenesis;cellular response to leucine starvation;TFIIIC-class transcription factor complex binding;dendrite;regulation of fa…
1	CH.CC	mme09255	PTPRS	5.29938	0.413391	0.0092517	establishment of endothelial intestinal barrier;cell adhesion molecule binding;heterophilic cell-cell adhesion via plasma membrane cell adhesion molecules;regulation of postsynaptic density assembly;heparin binding;integral component of presynaptic membrane;regulation of presynapse assembly;spinal cord development;negative regulation of axon regeneration;presynaptic membrane assembly;heparan sulf…
1	CH.CC	mme11580	CO5A1	7.11568	-1.56658	0.00939686	heparin binding;cell adhesion;negative regulation of endodermal cell differentiation;skin development;extracellular matrix structural constituent;platelet-derived growth factor binding;collagen type V trimer;basement membrane;extracellular space;heart morphogenesis;eye morphogenesis;proteoglycan binding;blood vessel development;integrin biosynthetic process;tendon development;collagen fibril orga…
1	CH.CC	mme04732	TTC9A	4.94233	0.427575	0.00956189	bone development
1	CH.CC	mme07243	PO210	4.49558	-0.958462	0.00956189	nuclear pore;endoplasmic reticulum membrane;structural constituent of nuclear pore;mRNA export from nucleus;tRNA export from nucleus;protein sumoylation;regulation of gene silencing by miRNA;protein-containing complex assembly;intracellular transport of virus;regulation of cellular response to heat
1	CH.CC	mme13426	---NA---	1.46805	-1.11826	0.0097193	extracellular matrix;membrane;heparan sulfate proteoglycan binding
1	CH.CC	mme13698	OBRG	3.41607	-0.785906	0.0097193	Golgi membrane;endosome membrane;integral component of membrane;signaling receptor binding;late endosome to vacuole transport via multivesicular body sorting pathway;negative regulation of receptor signaling pathway via JAK-STAT;negative regulation of growth hormone receptor signaling pathway;negative regulation of protein localization to cell surface
1	CH.CC	mme14200	ELFN1	3.40742	0.677833	0.0097193	cellular anatomical entity;protein binding;negative regulation of phosphatase activity
1	CH.CC	mme15061	CAC1A	5.67406	0.519915	0.0097193	regulation of voltage-gated calcium channel activity;protein C-terminus binding;cerebellar molecular layer development;vestibular nucleus development;gamma-aminobutyric acid signaling pathway;regulation of insulin secretion;dendrite;voltage-gated calcium channel activity involved in regulation of presynaptic cytosolic calcium levels;glutamatergic synapse;cerebellar Purkinje cell differentiation;s…
1	CH.CC	mme10640	NRX2B	4.38235	0.490037	0.00980996	presynaptic membrane;social behavior;signal transduction;cell adhesion molecule binding;vocal learning;neuron cell-cell adhesion;calcium channel regulator activity;neurotransmitter secretion;transmembrane signaling receptor activity;metal ion binding;gephyrin clustering involved in postsynaptic density assembly;postsynaptic density protein 95 clustering;integral component of membrane;neuroligin c…
1	CH.CC	mme00235	VGL2A	5.23966	0.56996	0.009845	excitatory synapse;symporter activity;hippocampus development;pericellular basket;visual perception;L-glutamate transmembrane transporter activity;sodium ion transport;early endosome;neurotransmitter loading into synaptic vesicle;neurotransmitter uptake;neural retina development;regulation of synapse structure or activity;cell junction;integral component of synaptic vesicle membrane;L-glutamate t…
1	CH.CC	mme03563	RFESD	2.33626	1.06898	0.009845	protein binding;nitrite reductase [NAD(P)H] activity;2 iron, 2 sulfur cluster binding;nitrate assimilation;oxidation-reduction process
1	CH.CC	mme00579	CHST8	2.88172	0.615857	0.00985741	central nervous system development;sulfur compound metabolic process;carbohydrate biosynthetic process;N-acetylgalactosamine 4-O-sulfotransferase activity;integral component of membrane;Golgi membrane;peptide hormone processing;proteoglycan biosynthetic process;hormone biosynthetic process
1	CH.CC	mme02292	NETO2	2.84202	0.759979	0.00985741	postsynaptic density;ionotropic glutamate receptor binding;membrane;positive regulation of excitatory postsynaptic potential
1	CH.CC	mme05726	WDR27	2.06942	0.784892	0.00985741	nucleoplasm;protein binding
1	CH.CC	mme09650	EMAL5	5.18301	0.533237	0.00985741	cytoplasm;catalytic activity;microtubule;microtubule binding
1	CH.CC	mme00390	SYT9	3.31178	0.688781	0.00986187	regulation of dopamine secretion;identical protein binding;syntaxin binding;positive regulation of calcium ion-dependent exocytosis;plasma membrane;calcium-dependent phospholipid binding;regulation of insulin secretion;detection of calcium ion;phosphatidylinositol-4,5-bisphosphate binding;secretory granule membrane;hippocampal mossy fiber to CA3 synapse;phosphatidylserine binding;calcium ion-regu…
1	CH.CC	mme00401	PAX6	5.64195	0.608652	0.00986187	nucleus;retinal rod cell differentiation;hindbrain development;retinal cone cell differentiation;positive regulation of cell population proliferation;anterior/posterior pattern specification;habenula development;sequence-specific DNA binding;positive regulation of transcription by RNA polymerase II;DNA-binding transcription factor activity, RNA polymerase II-specific
1	CH.CC	mme03985	DAPLE	3.75223	-0.707625	0.00986187	protein binding;regulation of cellular process
1	CH.CC	mme11655	LHX5	3.81368	0.701891	0.00986187	cerebellar Purkinje cell-granule cell precursor cell signaling involved in regulation of granule cell precursor cell proliferation;zinc ion binding;cerebellar Purkinje cell differentiation;spinal cord association neuron differentiation;forebrain neuron differentiation;cell proliferation in forebrain;RNA polymerase II regulatory region sequence-specific DNA binding;hippocampus development;positive…
1	CH.CC	mme16169	TRDN	2.53342	-1.17103	0.00986187	regulation of cardiac muscle cell membrane potential;regulation of release of sequestered calcium ion into cytosol by sarcoplasmic reticulum;endoplasmic reticulum membrane organization;positive regulation of ryanodine-sensitive calcium-release channel activity;response to organic cyclic compound;ion channel binding;plasma membrane;positive regulation of cell communication by electrical coupling i…
1	CH.CC	mme01722	K1C18	5.2127	0.525266	0.00992072	intermediate filament;structural molecule activity
1	CH.CC	mme00427	DLLD	3.96116	0.572932	0.00993346	sclerotome development;cilium assembly;regulation of hematopoietic stem cell differentiation;determination of left/right asymmetry in lateral mesoderm;somatic motor neuron differentiation;Notch binding;digestive tract morphogenesis;ventral spinal cord interneuron differentiation;negative regulation of Notch signaling pathway;plasma membrane;perinuclear region of cytoplasm;somitogenesis;lateral in…
1	CH.CC	mme10437	PICAL	4.82006	0.481829	0.00993346	clathrin heavy chain binding;postsynaptic density;synaptic vesicle;clathrin-coated pit assembly;neuronal cell body;regulation of vesicle size;learning or memory;clathrin-dependent endocytosis;extrinsic component of presynaptic endocytic zone membrane;phosphatidylinositol-4,5-bisphosphate binding;postsynaptic membrane;intracellular membrane-bounded organelle;amyloid-beta clearance by transcytosis;…
1	CH.CC	mme13370	PBX1	4.58695	0.43554	0.0100391	RNA polymerase II transcription factor complex;embryonic hemopoiesis;dorsal spinal cord development;RNA polymerase II cis-regulatory region sequence-specific DNA binding;positive regulation of cell population proliferation;negative regulation of neuron differentiation;spleen development;adult locomotory behavior;DNA-binding transcription activator activity, RNA polymerase II-specific;regulation o…
1	CH.CC	mme00114	XLRS1	5.22253	0.510325	0.0101435	extracellular region;plasma membrane;lipid binding;cell adhesion;visual perception;response to stimulus
1	CH.CC	mme09516	PCARE	1.65458	0.794417	0.0101435	cellular anatomical entity
1	CH.CC	mme10602	---NA---	3.02029	0.811332	0.0101435	neuropeptide hormone activity
1	CH.CC	mme10686	DLG4	5.48207	0.495317	0.0101435	locomotory exploration behavior;protein C-terminus binding;synaptic vesicle;positive regulation of protein tyrosine kinase activity;learning;anchored component of postsynaptic density membrane;cell;frizzled binding;postsynaptic neurotransmitter receptor diffusion trapping;regulation of long-term neuronal synaptic plasticity;protein heterodimerization activity;dendritic spine;extrinsic component o…
1	CH.CC	mme12918	WASF2	3.32663	-0.624493	0.0101435	Rac protein signal transduction;Fc-gamma receptor signaling pathway involved in phagocytosis;synapse;early endosome;ameboidal-type cell migration;angiogenesis;postsynaptic actin cytoskeleton organization;actin cytoskeleton;ruffle;viral process;megakaryocyte development;cytosol;SH3 domain binding;actin filament-based movement;lamellipodium;positive regulation of lamellipodium assembly;adenylate cy…
1	CH.CC	mme16166	ECHB	8.54863	-0.327269	0.0101435	mitochondrial fatty acid beta-oxidation multienzyme complex;long-chain-enoyl-CoA hydratase activity;long-chain-3-hydroxyacyl-CoA dehydrogenase activity;endoplasmic reticulum;enoyl-CoA hydratase activity;mitochondrial outer membrane;mitochondrial inner membrane;protein-containing complex binding;mitochondrial nucleoid;fatty acid beta-oxidation;protein binding;acetyl-CoA C-acyltransferase activity;…
1	CH.CC	mme09693	UNC79	6.12576	0.537501	0.0101618	plasma membrane;integral component of membrane;protein binding;ion transmembrane transport;multicellular organism growth;behavioral response to ethanol
1	CH.CC	mme08016	STB5L	4.29675	0.561976	0.0101853	regulation of protein secretion;syntaxin binding;GTPase activator activity;myosin II binding;SNARE complex;regulation of exocytosis;Rab GTPase binding;positive regulation of GTPase activity;plasma membrane
1	CH.CC	mme17285	PGS2	5.82583	-1.02835	0.0101853	negative regulation of angiogenesis;positive regulation of phosphatidylinositol 3-kinase signaling;collagen-containing extracellular matrix;lysosomal lumen;positive regulation of transcription by RNA polymerase II;chondroitin sulfate biosynthetic process;negative regulation of vascular endothelial growth factor signaling pathway;wound healing;chondroitin sulfate catabolic process;collagen fibril …
1	CH.CC	mme07336	TOP1	3.68373	0.563684	0.0102141	embryonic cleavage;DNA replication;RNA polymerase II cis-regulatory region sequence-specific DNA binding;chromosome segregation;P-body;response to cAMP;DNA topological change;perikaryon;fibrillar center;single-stranded DNA binding;protein-containing complex binding;nucleoplasm;dense fibrillar component;supercoiled DNA binding;cellular response to luteinizing hormone stimulus;ATP binding;circadian…
1	CH.CC	mme07632	ACK1	3.36159	-1.2247	0.0102203	membrane;cytoplasmic vesicle;protein kinase activity;protein binding;phosphorylation;regulation of cellular process
1	CH.CC	mme12387	TOP2B	6.82064	0.329276	0.0102203	sister chromatid segregation;protein C-terminus binding;resolution of meiotic recombination intermediates;DNA binding, bending;DNA topological change;mitotic DNA integrity checkpoint;nucleolus;nucleoplasm;ATP binding;neuron migration;forebrain development;positive regulation of single stranded viral RNA replication via double stranded DNA intermediate;protein heterodimerization activity;axonogene…
1	CH.CC	mme07585	AMPD2	4.30477	0.496979	0.0102535	cyclic purine nucleotide metabolic process;AMP deaminase activity;protein binding;glomerular visceral epithelial cell development;metal ion binding;IMP salvage;AMP metabolic process;ATP metabolic process;energy homeostasis;GTP metabolic process;cytosol;cholesterol homeostasis
1	CH.CC	mme16150	DTNB	6.55988	-0.746907	0.0102812	zinc ion binding;protein binding;neuromuscular synaptic transmission;signal transduction;cytoplasm;sarcolemma;protein-containing complex;synapse;striated muscle contraction;cell projection
1	CH.CC	mme12140	---NA---	4.17508	0.511848	0.0103429	NA
1	CH.CC	mme12603	NEUR1	6.54872	-0.452157	0.0103592	extracellular region;cell surface;membrane;cell junction;specific granule lumen;lysosomal lumen;exo-alpha-sialidase activity;protein binding;ganglioside catabolic process;oligosaccharide catabolic process;positive regulation of neuron projection development;neutrophil degranulation;regulation of myoblast proliferation
1	CH.CC	mme01574	RN165	5.64872	0.363514	0.0103822	nucleus;protein-containing complex;protein binding;zinc ion binding;ubiquitin protein ligase activity;protein polyubiquitination;motor neuron axon guidance;multicellular organism aging;protein catabolic process;positive regulation of BMP signaling pathway;forelimb morphogenesis;innervation;muscle structure development
1	CH.CC	mme16709	MPP2	4.18982	0.553041	0.0103914	dendrite membrane;excitatory postsynaptic potential;structural constituent of postsynaptic density;protein homooligomerization;ion channel binding;maintenance of postsynaptic density structure;anchored component of postsynaptic density membrane;Schaffer collateral - CA1 synapse;cytoskeleton;cytoplasm;dendritic shaft;dendritic spine;PDZ domain binding;cell junction;long-term synaptic potentiation;…
1	CH.CC	mme18378	SIM18	2.61184	0.713734	0.0103914	NA
1	CH.CC	mme14065	SDF1	3.98733	0.780705	0.0105057	negative regulation of intrinsic apoptotic signaling pathway in response to DNA damage;motor neuron axon guidance;regulation of actin polymerization or depolymerization;external side of plasma membrane;positive regulation of myoblast fusion;telencephalon cell migration;adult locomotory behavior;integrin binding;positive regulation of cell adhesion;response to virus;chemokine activity;neuron migra…
1	CH.CC	mme05618	CNNM1	1.87265	1.02972	0.0105177	plasma membrane;dendrite;neuronal cell body;protein binding
1	CH.CC	mme13164	AMYP	4.20827	-2.4715	0.01059	alpha-amylase activity;extracellular space;chloride ion binding;response to bacterium;protein binding;calcium ion binding;carbohydrate catabolic process;alpha-amylase activity (releasing maltohexaose);polysaccharide digestion
1	CH.CC	mme03561	UB2R2	2.58022	-0.82364	0.010853	cytosol;nuclear speck;protein binding;ATP binding;ubiquitin conjugating enzyme activity;G1/S transition of mitotic cell cycle;DNA replication initiation;protein monoubiquitination;cellular response to interferon-beta;proteasome-mediated ubiquitin-dependent protein catabolic process;positive regulation of neuron apoptotic process;negative regulation of cAMP-mediated signaling;response to growth fa…
1	CH.CC	mme06754	NFAC1	0.256606	-2.037	0.010853	transition between fast and slow fiber;nuclear body;RNA polymerase II cis-regulatory region sequence-specific DNA binding;Fc-epsilon receptor signaling pathway;DNA-binding transcription activator activity, RNA polymerase II-specific;DNA-binding transcription repressor activity, RNA polymerase II-specific;positive regulation of transcription by RNA polymerase II;negative regulation of osteoblast d…
1	CH.CC	mme03916	GPC6	4.36905	0.533831	0.010963	collagen-containing extracellular matrix;external side of plasma membrane;glycosaminoglycan biosynthetic process;lysosomal lumen;Golgi lumen;regulation of signal transduction;regulation of presynapse assembly;synaptic membrane adhesion;glycosaminoglycan catabolic process;anchored component of presynaptic membrane;regulation of neurotransmitter receptor localization to postsynaptic specialization …
1	CH.CC	mme04856	---NA---	1.41948	0.994633	0.010963	NA
1	CH.CC	mme07451	SP5	2.05378	1.03629	0.010963	nucleic acid binding;metal ion binding
1	CH.CC	mme08263	FRPD4	4.13221	0.531218	0.010963	protein-containing complex;dendritic spine;protein binding;phosphatidylinositol-4,5-bisphosphate binding;positive regulation of synapse structural plasticity
1	CH.CC	mme09150	DLG1L	4.69466	0.412664	0.010963	mitotic cell cycle checkpoint;regulation of NIK/NF-kappaB signaling;regulation of voltage-gated potassium channel activity involved in ventricular cardiac muscle cell action potential repolarization;regulation of potassium ion export across plasma membrane;guanylate kinase activity;lens development in camera-type eye;cortical microtubule organization;anchored component of postsynaptic density mem…
1	CH.CC	mme04436	MMP17	2.18406	0.573733	0.0109933	extracellular space;plasma membrane;extracellular matrix;specific granule membrane;metalloendopeptidase activity;enzyme activator activity;zinc ion binding;metalloaminopeptidase activity;kidney development;proteolysis;extracellular matrix organization;collagen catabolic process;drinking behavior;neutrophil degranulation
1	CH.CC	mme09484	PXDN	4.83515	-0.823926	0.0111168	extracellular space;endoplasmic reticulum;collagen-containing extracellular matrix;extracellular matrix structural constituent;protein binding;bromide peroxidase activity;heme binding;metal ion binding;response to oxidative stress;collagen fibril organization;hydrogen peroxide catabolic process;oxidation-reduction process;basement membrane assembly;cellular oxidant detoxification
1	CH.CC	mme04899	PDE2A	4.87091	0.534317	0.0111383	presynaptic membrane;drug binding;heart valve development;cellular response to 2,3,7,8-tetrachlorodibenzodioxine;Golgi apparatus;dendrite;cGMP catabolic process;cytosol;monocyte differentiation;cellular response to macrophage colony-stimulating factor stimulus;zinc ion binding;GAF domain binding;positive regulation of inflammatory response;3',5'-cyclic-GMP phosphodiesterase activity;phosphate ion…
1	CH.CC	mme00706	MNAR1	2.78894	0.640003	0.0111693	plasma membrane;negative regulation of cell population proliferation;negative regulation of neuron projection development;negative regulation of cell growth;negative regulation of protein ubiquitination;negative regulation of TOR signaling
1	CH.CC	mme02443	MLC1	3.79839	0.6208	0.0111693	endosome;endoplasmic reticulum;cell-cell junction;integral component of membrane;basolateral plasma membrane;apical plasma membrane;perinuclear region of cytoplasm;ion channel activity;protein binding;protein-containing complex binding;positive regulation of intracellular transport;ion transmembrane transport;regulation of response to osmotic stress;protein complex oligomerization
1	CH.CC	mme11381	CABP1	4.34161	0.637333	0.0111693	Golgi membrane;cytoskeleton;plasma membrane;postsynaptic density;cell junction;perinuclear region of cytoplasm;glutamatergic synapse;calcium ion binding;nuclear localization sequence binding;calcium-dependent protein binding;visual perception;negative regulation of protein import into nucleus;response to stimulus;modification of postsynaptic actin cytoskeleton
1	CH.CC	mme12208	CAD10	3.68644	0.645126	0.0113462	adherens junction organization;female gonad development;homophilic cell adhesion via plasma membrane adhesion molecules;cell;dendrite;calcium ion binding;glutamatergic synapse;axon;calcium-dependent cell-cell adhesion via plasma membrane cell adhesion molecules;protein homodimerization activity;cell-cell junction assembly;cell morphogenesis;integral component of postsynaptic specialization membra…
1	CH.CC	mme12055	STAU2	5.78202	-0.450742	0.0113619	microtubule;RNA binding;germ cell development;germ cell migration
1	CH.CC	mme08022	SPOLA	4.92085	0.457409	0.0114465	nucleus;proteasome-mediated ubiquitin-dependent protein catabolic process;ubiquitin protein ligase binding;cytoplasm;regulation of proteolysis;negative regulation of protein ubiquitination;Cul3-RING ubiquitin ligase complex
1	CH.CC	mme09845	FERM2	4.78749	-0.653869	0.0114465	stress fiber;nucleoplasm;cytosol;focal adhesion;cell cortex;cell surface;intercalated disc;extrinsic component of cytoplasmic side of plasma membrane;lamellipodium membrane;I band;phosphatidylinositol-3,4,5-trisphosphate binding;actin filament binding;angiogenesis;cytoskeleton organization;transforming growth factor beta receptor signaling pathway;integrin-mediated signaling pathway;regulation of…
1	CH.CC	mme02436	CHST1	1.12361	0.983681	0.0114475	polysaccharide metabolic process;keratan sulfotransferase activity;integral component of membrane;Golgi membrane;galactose metabolic process;keratan sulfate biosynthetic process
1	CH.CC	mme14302	ANXA5	6.46916	-0.686631	0.0114475	synaptic vesicle;negative regulation of blood coagulation;external side of plasma membrane;heparin binding;perikaryon;platelet degranulation;response to thyroid hormone;dendrite;phosphatidylserine binding;calcium channel complex;sarcolemma;calcium ion binding;endothelial microparticle;phospholipase inhibitor activity;calcium ion transmembrane transport;cytosol;peptide hormone binding;chondroitin …
1	CH.CC	mme14677	KCNA1	4.09815	-1.02844	0.0114475	response to hyperoxia;outward rectifier potassium channel activity;optic nerve structural organization;larval locomotory behavior;Golgi apparatus;neuronal cell body membrane;learning or memory;endoplasmic reticulum membrane;dendrite;neuroblast proliferation;response to hypoxia;mating behavior, sex discrimination;voltage-gated ion channel activity involved in regulation of presynaptic membrane pot…
1	CH.CC	mme17693	ACHB	4.51432	-0.557124	0.0114475	synaptic transmission, cholinergic;acetylcholine receptor activity;behavioral response to nicotine;neuromuscular synaptic transmission;signal transduction;acetylcholine-gated cation-selective channel activity;acetylcholine binding;integral component of postsynaptic specialization membrane;acetylcholine-gated channel complex;muscle fiber development;postsynaptic membrane organization;protein bindi…
1	CH.CC	mme18597	RAB3D	-0.0122322	1.2892	0.0114475	clathrin-sculpted acetylcholine transport vesicle membrane;protein C-terminus binding;protein transport;post-embryonic development;synaptic vesicle clustering;clathrin-sculpted glutamate transport vesicle membrane;ATPase activator activity;regulation of vesicle size;clathrin-sculpted monoamine transport vesicle membrane;synaptic vesicle transport;terminal bouton;bone resorption;constitutive secre…
1	CH.CC	mme19799	TECTA	0.985958	-2.06324	0.0114475	extracellular region
1	CH.CC	mme06417	ACHB2	3.57277	0.467936	0.011522	synaptic transmission involved in micturition;acetylcholine-gated cation-selective channel activity;central nervous system projection neuron axonogenesis;visual learning;memory;optic nerve morphogenesis;protein-containing complex binding;sensory perception of sound;dendrite;response to hypoxia;acetylcholine receptor signaling pathway;regulation of synapse assembly;axon;excitatory postsynaptic pot…
1	CH.CC	mme01682	ISCA1	4.96513	-0.581574	0.0116756	mitochondrial matrix;structural molecule activity;metal ion binding;2 iron, 2 sulfur cluster binding;heme biosynthetic process;iron-sulfur cluster assembly;small molecule metabolic process;endocrine process;response to magnetism;protein maturation by iron-sulfur cluster transfer
1	CH.CC	mme15342	HBBA	2.57559	2.46165	0.0117448	hemoglobin complex;haptoglobin-hemoglobin complex;peroxidase activity;oxygen carrier activity;oxygen binding;heme binding;haptoglobin binding;organic acid binding;metal ion binding;response to hypoxia;oxygen transport;hemopoiesis;hydrogen peroxide catabolic process;cellular oxidant detoxification
1	CH.CC	mme05465	RGS7	3.61653	0.484961	0.0117484	positive regulation of potassium ion transmembrane transport;regulation of postsynaptic membrane potential;G-protein beta-subunit binding;GTPase activator activity;brain development;regulation of G protein-coupled receptor signaling pathway;protein folding;positive regulation of GTPase activity;nuclear envelope;dendrite terminus;response to cold;response to ethanol;presynapse;heterotrimeric G-pro…
1	CH.CC	mme04642	JAM3	3.81224	0.557287	0.0118579	protein localization to cell surface;regulation of actin cytoskeleton organization by cell-cell adhesion;protein localization to cell junction;integrin binding;Golgi apparatus;myelination;integral component of plasma membrane;bicellular tight junction;microvillus;angiogenesis;myeloid progenitor cell differentiation;cell-cell adhesion mediator activity;apical protein localization;protein complex i…
1	CH.CC	mme11927	SHLB1	5.58478	-0.389409	0.0118966	positive regulation of dendrite extension;positive regulation of intrinsic apoptotic signaling pathway by p53 class mediator;cellular response to amino acid starvation;synaptic vesicle;negative regulation of intrinsic apoptotic signaling pathway by p53 class mediator;Golgi membrane;neuronal cell body;neuron projection;positive regulation of membrane tubulation;receptor catabolic process;early end…
1	CH.CC	mme12873	F133	4.53621	0.507321	0.0118966	protein binding
1	CH.CC	mme15098	SEPT9	5.32651	-0.512284	0.0120471	stress fiber;microtubule;axoneme;septin ring;septin complex;cell division site;perinuclear region of cytoplasm;non-motile cilium;GTPase activity;protein binding;GTP binding;molecular adaptor activity;cellular protein localization;protein heterooligomerization;cytoskeleton-dependent cytokinesis;positive regulation of non-motile cilium assembly
1	CH.CC	mme08062	VGLL3	4.19171	-0.641786	0.0121733	nucleus;regulation of transcription, DNA-templated
1	CH.CC	mme08314	---NA---	1.59146	-1.75021	0.0121733	NA
1	CH.CC	mme13713	DAB1	5.30595	0.484162	0.0121733	phosphatidylinositol 3-kinase binding;postsynaptic density;midgut development;cell-cell adhesion involved in neuronal-glial interactions involved in cerebral cortex radial glia guided migration;ventral spinal cord development;positive regulation of neuron differentiation;axon guidance;negative regulation of astrocyte differentiation;neuronal cell body;neuron projection;adult walking behavior;nega…
1	CH.CC	mme04305	ARHG9	5.40196	0.389509	0.012248	postsynaptic density;regulation of Rho protein signal transduction;G protein-coupled receptor signaling pathway;regulation of postsynaptic specialization assembly;Rho guanyl-nucleotide exchange factor activity;receptor clustering;plasma membrane;glycinergic synapse;GABA-ergic synapse;cell cortex;positive regulation of apoptotic process;cytosol;cell junction
1	CH.CC	mme11406	TAOK3	3.8594	0.491706	0.012248	DNA repair;mitotic G2 DNA damage checkpoint;positive regulation of JUN kinase activity;protein autophosphorylation;negative regulation of JNK cascade;protein kinase inhibitor activity;negative regulation of protein kinase activity;plasma membrane;ATP binding;activation of MAPKK activity;protein binding;cytoplasm;MAP kinase kinase kinase activity
1	CH.CC	mme01511	MK04	3.3451	0.576944	0.0123454	protein kinase binding;ATP binding;protein homodimerization activity;cellular response to organic substance;protein heterodimerization activity;regulation of gene expression;cytosol;MAP kinase activity;protein phosphorylation;intracellular signal transduction;nucleoplasm
1	CH.CC	mme09070	---NA---	5.13107	0.528219	0.0123454	NA
1	CH.CC	mme03881	TNMD	3.89052	-1.74052	0.0123567	cellular anatomical entity;protein binding;endothelial cell morphogenesis;negative regulation of endothelial cell proliferation;negative regulation of angiogenesis;tendon cell differentiation;cellular response to BMP stimulus
1	CH.CC	mme08315	CO4A2	5.30405	-0.970793	0.0123567	negative regulation of angiogenesis;endoplasmic reticulum lumen;cellular response to transforming growth factor beta stimulus;extracellular space;protein binding;transcription, DNA-templated;extracellular matrix structural constituent conferring tensile strength;extracellular matrix organization;collagen-activated tyrosine kinase receptor signaling pathway;response to activity;collagen type IV tr…
1	CH.CC	mme15735	XKR5	4.15032	0.468628	0.0123567	integral component of membrane;cellular process
1	CH.CC	mme01331	HOME1	4.40867	-0.568467	0.012366	postsynaptic density;regulation of calcium ion import;positive regulation of calcium ion transport;regulation of dendritic spine maintenance;chemical homeostasis within a tissue;neuronal cell body;protein-containing complex binding;behavioral response to cocaine;apical part of cell;skeletal muscle contraction;skeletal muscle fiber development;dendritic shaft;protein tetramerization;dendritic spin…
1	CH.CC	mme05587	SFXN1	3.74397	-0.700611	0.012366	D-serine transmembrane transporter activity;integral component of mitochondrial inner membrane;tricarboxylic acid transmembrane transport;erythrocyte differentiation;iron ion transport;tricarboxylate secondary active transmembrane transporter activity;serine import into mitochondrion;L-serine transmembrane transporter activity;L-serine transport;one-carbon metabolic process;D-serine transport
1	CH.CC	mme08439	NALCN	4.87793	0.418422	0.012366	potassium ion transmembrane transport;protein binding;regulation of resting membrane potential;sodium channel activity;regulation of ion transmembrane transport;calcium ion transmembrane transport;integral component of membrane;voltage-gated ion channel activity;sodium ion transmembrane transport;leak channel activity;plasma membrane
1	CH.CC	mme16620	FGF21	5.64952	0.539804	0.012366	positive regulation of MAPKKK cascade by fibroblast growth factor receptor signaling pathway;growth factor activity;positive regulation of cell population proliferation;positive regulation of ERK1 and ERK2 cascade;positive regulation of glucose import;extracellular region;positive regulation of cold-induced thermogenesis;fibroblast growth factor receptor binding
1	CH.CC	mme08445	REN3A	3.63057	0.707321	0.0123729	nucleolus;cytoplasm;RNA binding;protein binding;nuclear-transcribed mRNA catabolic process, nonsense-mediated decay;positive regulation of translation;mRNA transport
1	CH.CC	mme10774	NLGN3	4.54445	0.497273	0.0125027	rhythmic synaptic transmission;regulation of long-term synaptic potentiation;cell adhesion molecule binding;positive regulation of protein localization to synapse;neuron cell-cell adhesion;visual learning;regulation of respiratory gaseous exchange by nervous system process;negative regulation of excitatory postsynaptic potential;neuronal cell body;positive regulation of inhibitory postsynaptic po…
1	CH.CC	mme10658	GBRR3	3.40321	0.715889	0.0125266	regulation of postsynaptic membrane potential;protein domain specific binding;identical protein binding;chloride transmembrane transport;GABA-A receptor activity;eye photoreceptor cell development;chemical synaptic transmission;transmitter-gated ion channel activity involved in regulation of postsynaptic membrane potential;chloride channel activity;visual perception;inhibitory extracellular ligan…
1	CH.CC	mme08543	CO5A2	7.84908	-1.15314	0.0125269	response to X-ray;roof of mouth development;chondrocyte differentiation;negative regulation of endodermal cell differentiation;skin development;proteoglycan metabolic process;sensory perception of sound;endoplasmic reticulum lumen;cellular response to amino acid stimulus;basement membrane;heart morphogenesis;cartilage condensation;proteoglycan binding;notochord development;cellular response to BM…
1	CH.CC	mme00756	---NA---	4.02692	-1.82843	0.0125316	NA
1	CH.CC	mme02581	MYH4	11.5273	-1.05182	0.0125316	ATPase activity;myosin complex;response to muscle activity;microfilament motor activity;actin filament binding;response to gravity;ATP binding;skeletal muscle contraction;ATP metabolic process;myosin filament;cytosol;intercalated disc;muscle structure development;A band;response to muscle stretch;myosin light chain binding;myosin phosphatase activity;muscle filament sliding
1	CH.CC	mme05504	PTPRE	4.47911	0.446049	0.0125316	protein homodimerization activity;transmembrane receptor protein tyrosine phosphatase signaling pathway;axon guidance;receptor complex;transmembrane receptor protein tyrosine phosphatase activity;negative regulation of insulin receptor signaling pathway;protein-containing complex binding;positive regulation of oligodendrocyte differentiation;Schaffer collateral - CA1 synapse;nucleus;MAPK cascade;…
1	CH.CC	mme08971	MYOME	1.49521	-1.58153	0.0125316	nucleus;astral microtubule organization;centrosome;Golgi apparatus;positive regulation of microtubule nucleation;cortical microtubule plus-end;regulation of Golgi organization;molecular adaptor activity;myofibril;enzyme binding
1	CH.CC	mme10591	CADM2	4.74204	0.445067	0.0125316	cytoplasm;integral component of membrane;cell junction;axon;neuronal cell body membrane;synapse;protein binding;cell adhesion;brain development;adherens junction organization
1	CH.CC	mme17110	LMO3	0.534723	1.19447	0.0125316	negative regulation of transcription by RNA polymerase II;zinc ion binding;protein binding;regulation of T cell homeostatic proliferation;cytoplasm;positive regulation of peroxisome proliferator activated receptor signaling pathway;negative regulation of ERK1 and ERK2 cascade;positive regulation of fat cell differentiation;nucleolus;positive regulation of transcription by RNA polymerase II;positi…
1	CH.CC	mme18617	TNR6C	3.57262	0.602719	0.0125316	cytosol;protein binding;Wnt signaling pathway, calcium modulating pathway;positive regulation of gene expression;miRNA mediated inhibition of translation;regulation of megakaryocyte differentiation;positive regulation of nuclear-transcribed mRNA poly(A) tail shortening
1	CH.CC	mme14897	CSDC2	4.08664	0.572825	0.0125521	nucleus;cytoplasm;DNA binding;mRNA 3'-UTR binding;transcription factor binding;regulation of transcription, DNA-templated;regulation of mRNA stability
1	CH.CC	mme15126	RAI1	4.28388	0.656933	0.0125521	NA
1	CH.CC	mme18293	TNR6C	2.85514	0.716936	0.012588	cytosol;protein binding;Wnt signaling pathway, calcium modulating pathway;positive regulation of gene expression;miRNA mediated inhibition of translation;regulation of megakaryocyte differentiation;positive regulation of nuclear-transcribed mRNA poly(A) tail shortening
1	CH.CC	mme01787	F16P1	3.87802	0.836923	0.0126203	AMP binding;fructose 1,6-bisphosphate 1-phosphatase activity;fructose 6-phosphate metabolic process;negative regulation of glycolytic process;fructose metabolic process;nucleoplasm;negative regulation of transcription by RNA polymerase II;cellular response to insulin stimulus;sucrose biosynthetic process;protein homotetramerization;negative regulation of Ras protein signal transduction;negative r…
1	CH.CC	mme05077	MEI3A	3.79847	0.486897	0.0127161	nuclear chromatin;cytoplasm;hindbrain development;anterior/posterior pattern specification;DNA-binding transcription activator activity, RNA polymerase II-specific;sequence-specific DNA binding;chromatin binding;positive regulation of MAPK cascade;positive regulation of transcription by RNA polymerase II;positive regulation of protein kinase B signaling;negative regulation of apoptotic signaling …
1	CH.CC	mme00668	STAR5	3.48164	0.49	0.012828	cholesterol import;cholesterol binding;bile acid binding;cytosol;cholesterol transfer activity;bile acid and bile salt transport
1	CH.CC	mme01375	MYO1H	0.256584	1.29399	0.012828	lateral plasma membrane;positive regulation of protein targeting to membrane;nuclear body;protein C-terminus binding;vesicle transport along actin filament;positive regulation of cellular response to insulin stimulus;Fc-gamma receptor signaling pathway involved in phagocytosis;positive regulation of vascular endothelial growth factor signaling pathway;ATP binding;basal plasma membrane;Ral GTPase …
1	CH.CC	mme12051	JPH1	6.14791	-0.856654	0.0129022	muscle organ development;cell;Z disc;calcium-release channel activity;structural constituent of muscle;integral component of membrane;junctional sarcoplasmic reticulum membrane;plasma membrane;regulation of ryanodine-sensitive calcium-release channel activity;junctional membrane complex;nucleoplasm
1	CH.CC	mme05749	PRR18	4.32942	0.541537	0.012904	NA
1	CH.CC	mme03226	RASF1	3.43214	0.632374	0.0129484	nucleus;microtubule cytoskeleton;zinc ion binding;identical protein binding;negative regulation of cell cycle arrest;protein N-terminus binding;positive regulation of protein ubiquitination;Ras protein signal transduction;cellular response to DNA damage stimulus;protein stabilization
1	CH.CC	mme04761	AAAT	4.62631	-1.11051	0.0129484	L-glutamine transmembrane transporter activity;signaling receptor activity;L-serine transmembrane transporter activity;L-glutamine import across plasma membrane;plasma membrane;dicarboxylic acid transport;metal ion binding;melanosome;sodium:dicarboxylate symporter activity;integral component of membrane;L-serine transport;protein homotrimerization;glutamine secretion
1	CH.CC	mme08601	IRA1B	2.57616	-0.83691	0.0129484	nucleus;cytosol;perinuclear region of cytoplasm;type I interferon receptor activity;positive regulation of protein phosphorylation;type I interferon signaling pathway
1	CH.CC	mme09333	PEX5R	2.52737	0.579792	0.0129484	regulation of cAMP-mediated signaling;ion transmembrane transport;peroxisome matrix targeting signal-1 binding;receptor complex;intracellular cyclic nucleotide activated cation channel activity;peroxisomal membrane;dendrite;maintenance of protein location;intracellular cyclic nucleotide activated cation channel complex;regulation of membrane potential;perinuclear region of cytoplasm;cell tip;regu…
1	CH.CC	mme09934	PTBP1	5.03179	-0.835685	0.0129484	positive regulation of translation;positive regulation of secretory granule organization;nuclear-transcribed mRNA catabolic process;negative regulation of neuron differentiation;anatomical structure morphogenesis;sequence-specific DNA binding;cardiac ventricle development;nucleolus;positive regulation of transcription by RNA polymerase II;single-stranded DNA endodeoxyribonuclease activity;single-…
1	CH.CC	mme13163	COBA1	7.54418	-1.31103	0.0129484	ventricular cardiac muscle tissue morphogenesis;collagen type XI trimer;heparan sulfate binding;chondrocyte development;heparin binding;visual perception;proteoglycan metabolic process;extracellular matrix structural constituent;embryonic skeletal system morphogenesis;extracellular space;cartilage condensation;ossification;inner ear morphogenesis;endodermal cell differentiation;tendon development…
1	CH.CC	mme14187	LYAG	3.05987	-0.934613	0.0130125	lysosome organization;muscle cell cellular homeostasis;diaphragm contraction;glycogen catabolic process;tissue development;lysosome;disaccharide metabolic process;regulation of the force of heart contraction;vacuolar sequestering;neuromuscular process controlling posture;heart morphogenesis;locomotory behavior;alpha-1,4-glucosidase activity;membrane;carbohydrate binding;neuromuscular process cont…
1	CH.CC	mme13394	RAB6B	5.3942	0.429886	0.0130417	endoplasmic reticulum-Golgi intermediate compartment;intracellular protein transport;ATPase activator activity;endoplasmic reticulum membrane;minus-end-directed organelle transport along microtubule;GTP binding;secretory granule membrane;presynapse;endosome to plasma membrane transport vesicle;GTPase activity;viral process;antigen processing and presentation;cytosol;trans-Golgi network membrane;p…
1	CH.CC	mme00782	SHAN2	5.26707	0.592858	0.0130885	cytoplasm;cilium;dendrite;cell projection membrane;asymmetric synapse;neuron spine;postsynapse;protein binding;synapse assembly;brain development;learning or memory;regulation of synaptic plasticity;positive regulation of synaptic transmission;regulation of cellular component organization;multi-organism behavior;postsynaptic density organization
1	CH.CC	mme03465	LIPA4	4.62367	0.420658	0.0130964	regulation of dendritic spine morphogenesis;cell-matrix adhesion;glutamate secretion;protein binding;presynaptic active zone;presynaptic cytosol;dendritic spine;dense core granule cytoskeletal transport;glutamatergic synapse;neurotransmitter secretion;protein-containing complex binding
1	CH.CC	mme03664	CC120	4.1341	0.613773	0.0132396	intracellular;cell projection;organelle
1	CH.CC	mme00254	---NA---	5.65272	0.386025	0.0132425	cerebellum development;neuron differentiation
1	CH.CC	mme09946	---NA---	4.87665	0.658229	0.0132425	NA
1	CH.CC	mme11244	PALM2	4.34909	-0.707738	0.0132425	membrane;regulation of cell shape
1	CH.CC	mme13190	ATCAY	3.48206	0.568719	0.0134604	cell junction;dendrite;growth cone;mitochondrial membrane;neuron projection terminus;perinuclear region of cytoplasm;presynapse;exopolyphosphatase activity;kinesin binding;polyphosphate catabolic process;apoptotic process;neuron projection development;regulation of protein localization;protein localization to synapse;mitochondrion distribution;negative regulation of glutamate metabolic process
1	CH.CC	mme00203	DC1L2	4.15697	-0.638181	0.0136043	kinetochore;lysosome;late endosome;centrosome;cytosol;cytoplasmic dynein complex;microtubule;microtubule motor activity;ATP binding;identical protein binding;dynein heavy chain binding;microtubule cytoskeleton organization;endoplasmic reticulum to Golgi vesicle-mediated transport;microtubule-based movement;antigen processing and presentation of exogenous peptide antigen via MHC class II;centrosom…
1	CH.CC	mme01321	SV2C	3.66523	0.575375	0.0136043	protein binding;transmembrane transport;transmembrane transporter activity;chemical synaptic transmission;integral component of synaptic vesicle membrane;neuron projection;plasma membrane
1	CH.CC	mme02037	TSN18	3.87464	0.385815	0.0136043	integral component of plasma membrane
1	CH.CC	mme03159	RBM6	6.53145	0.372621	0.0136043	nucleic acid binding
1	CH.CC	mme03543	MSI1H	5.81864	0.51395	0.0136043	epithelial cell differentiation;polysome;nucleus;identical protein binding;regulation of RNA metabolic process;nervous system development;cytosol;poly(U) RNA binding;response to hormone
1	CH.CC	mme05169	---NA---	3.97959	-0.614288	0.0136043	NA
1	CH.CC	mme08905	HRH3	2.39591	0.896928	0.0136043	drinking behavior;negative regulation of adenylate cyclase activity;myelin sheath;drug binding;negative regulation of serotonin secretion;regulation of norepinephrine secretion;synapse;learning;cellular response to oxygen-containing compound;neuron projection;memory;eating behavior;integral component of plasma membrane;cellular response to organic substance;cellular response to endogenous stimulu…
1	CH.CC	mme10953	MY18A	7.09638	-0.639367	0.0136043	ATPase activity;myosin complex;actomyosin structure organization;asymmetric Golgi ribbon formation;phagocytic vesicle;positive regulation of opsonization;ADP binding;actomyosin;motor activity;actin filament binding;ATP binding;trans-Golgi network;brush border;regulation of macrophage activation;negative regulation of apoptotic process;positive regulation of protein secretion;cellular response to …
1	CH.CC	mme12606	---NA---	7.94761	0.750912	0.0136043	NA
1	CH.CC	mme17031	NAV3	2.5309	-0.968927	0.0136043	nuclear outer membrane;Golgi apparatus;lamellipodium;filopodium;actin binding;ATP binding;neurogenesis;pancreas development;liver morphogenesis
1	CH.CC	mme18859	FLNA	2.78909	-1.276	0.0136043	positive regulation of potassium ion transmembrane transport;wound healing, spreading of cells;protein localization to cell surface;protein localization to bicellular tight junction;negative regulation of protein catabolic process;keratinocyte development;actin crosslink formation;apical dendrite;heart morphogenesis;positive regulation of axon regeneration;establishment of Sertoli cell barrier;br…
1	CH.CC	mme10975	TBC8B	4.40479	-0.465018	0.0136059	cytosol;GTPase activator activity;calcium ion binding;Rab GTPase binding;glomerular filtration;intracellular protein transport;vesicle-mediated transport;activation of GTPase activity
1	CH.CC	mme00996	RG1BA	4.66813	0.453831	0.0137046	early endosome;small GTPase mediated signal transduction;late endosome;Ras guanyl-nucleotide exchange factor activity;midbody;positive regulation of GTPase activity
1	CH.CC	mme04219	NPY2R	0.663121	0.996635	0.0137046	adenylate cyclase-inhibiting G protein-coupled receptor signaling pathway;nitric oxide mediated signal transduction;negative regulation of feeding behavior;outflow tract morphogenesis;negative regulation of excitatory postsynaptic potential;calcium channel regulator activity;negative regulation of cAMP-mediated signaling;positive regulation of peptide secretion;positive regulation of smooth muscl…
1	CH.CC	mme05812	---NA---	6.45237	-0.719354	0.0137046	protein binding
1	CH.CC	mme06854	POPD1	3.91726	-0.959358	0.0137046	regulation of cell shape;lateral plasma membrane;heart contraction;epithelial cell-cell adhesion;structural molecule activity;establishment of skin barrier;positive regulation of locomotion;heart development;caveola;bicellular tight junction;vesicle-mediated transport;response to ischemia;positive regulation of receptor recycling;sarcolemma;substrate adhesion-dependent cell spreading;eye photorec…
1	CH.CC	mme08481	CO6A3	6.51513	-0.997288	0.0137046	extracellular region;serine-type endopeptidase inhibitor activity
1	CH.CC	mme17067	---NA---	3.6651	0.92891	0.0137046	NA
1	CH.CC	mme01894	SNX1	4.76631	-0.52913	0.0137621	protein homodimerization activity;postsynaptic density, intracellular component;neuron projection development;phosphatidylinositol binding;epidermal growth factor receptor binding;positive regulation of protein catabolic process;intracellular protein transport;insulin receptor binding;leptin receptor binding;lysosome;early endosome membrane;presynapse;perinuclear region of cytoplasm;protein heter…
1	CH.CC	mme12831	COLQ	4.05816	0.542894	0.0137621	basement membrane;neuromuscular junction;structural molecule activity;protein binding;heparin binding;regulation of synaptic growth at neuromuscular junction;skeletal muscle acetylcholine-gated channel clustering;establishment of protein localization to membrane
1	CH.CC	mme01828	INSC	3.11442	-0.757755	0.0137857	plasma membrane;cell cortex;protein-containing complex;protein domain specific binding;protein binding, bridging;nervous system development;asymmetric cell division;cell differentiation;regulation of protein stability
1	CH.CC	mme05356	ABCGN	4.09192	1.03087	0.0137981	ATP binding;ATPase activity
1	CH.CC	mme15613	COAA1	3.79419	-2.17134	0.013845	collagen trimer;basement membrane;extracellular space;endoplasmic reticulum lumen;receptor complex;extracellular matrix structural constituent conferring tensile strength;protein binding, bridging;metal ion binding;skeletal system development;extracellular matrix organization;camera-type eye morphogenesis;epithelial cell proliferation;cell-cell adhesion
1	CH.CC	mme15992	VGFAA	2.6958	-0.624174	0.0138619	positive regulation of endothelial cell chemotaxis by VEGF-activated vascular endothelial growth factor receptor signaling pathway;response to progesterone;mesoderm development;positive regulation of tyrosine phosphorylation of STAT protein;central nervous system vasculogenesis;positive regulation of cell migration involved in sprouting angiogenesis;in utero embryonic development;protein heterodi…
1	CH.CC	mme14149	C1QT1	3.94331	-0.651944	0.0141368	collagen trimer;extracellular space;cell;integral component of plasma membrane;collagen binding;identical protein binding;positive regulation of cytosolic calcium ion concentration;positive regulation of gene expression;regulation of glucose metabolic process;positive regulation of MAPK cascade;protein homooligomerization;positive regulation of protein kinase B signaling;protein heterotrimerizati…
1	CH.CC	mme17368	HYALP	2.34256	1.43562	0.0141408	inner acrosomal membrane;external side of plasma membrane;membrane raft;hyalurononglucosaminidase activity;carbohydrate metabolic process;cell adhesion;penetration of zona pellucida;fusion of sperm to egg plasma membrane involved in single fertilization
1	CH.CC	mme12662	TENA	4.00797	-1.54938	0.0141985	locomotory exploration behavior;synapse organization;negative regulation of cell-cell adhesion;negative regulation of synaptic transmission;response to chemical;neuron cell-cell adhesion;telencephalon cell migration;associative learning;regulation of cell population proliferation;cell surface;Schaffer collateral - CA1 synapse;negative regulation of axon extension involved in regeneration;protein …
1	CH.CC	mme18816	CHST1	3.30708	0.565023	0.0142178	Golgi apparatus;membrane;sulfotransferase activity;carbohydrate metabolic process;keratan sulfate metabolic process
1	CH.CC	mme02228	RGMA	5.55371	-0.401359	0.0142226	coreceptor activity;negative regulation of receptor binding;endoplasmic reticulum;positive regulation of transcription by RNA polymerase II;neuron projection;plasma membrane;positive regulation of GTPase activity;cell surface;negative regulation of collateral sprouting;negative regulation of axon regeneration;positive regulation of membrane protein ectodomain proteolysis;neural tube closure;posit…
1	CH.CC	mme04656	DYR1A	6.46823	0.250187	0.0142226	tubulin binding;positive regulation of protein deacetylation;positive regulation of RNA splicing;nuclear speck;nervous system development;nucleolus;protein self-association;microtubule;ATP binding;dendrite;protein serine/threonine/tyrosine kinase activity;non-membrane spanning protein tyrosine kinase activity;positive regulation of transcription, DNA-templated;regulation of alternative mRNA splic…
1	CH.CC	mme06141	HEPC	3.55386	-2.20658	0.0142226	extracellular region;cellular iron ion homeostasis
1	CH.CC	mme07801	S41A1	6.53225	-0.721953	0.0142239	divalent inorganic cation transmembrane transporter activity;protein binding;cellular response to magnesium ion;magnesium:sodium antiporter activity;integral component of membrane;magnesium ion transmembrane transporter activity;protein-containing complex;magnesium ion transmembrane transport;basolateral plasma membrane;cellular magnesium ion homeostasis
1	CH.CC	mme14022	EPN3	3.88673	0.587066	0.0142239	nucleus;clathrin coat of endocytic vesicle;cell periphery;protein binding;in utero embryonic development;Notch signaling pathway;regulation of endocytosis;embryonic organ development
1	CH.CC	mme12636	POGZ	3.98669	0.536748	0.0143213	nucleic acid binding;nuclear lumen;cellular process
1	CH.CC	mme05820	SRF	3.62491	-0.536733	0.0143876	epithelial cell-cell adhesion;positive regulation of filopodium assembly;cell migration involved in sprouting angiogenesis;DNA-binding transcription activator activity, RNA polymerase II-specific;associative learning;skin morphogenesis;stress fiber assembly;face development;positive regulation of transcription from RNA polymerase II promoter involved in myocardial precursor cell differentiation;s…
1	CH.CC	mme08156	KCNH7	3.71479	0.557409	0.0143876	integral component of plasma membrane;potassium ion transmembrane transport;regulation of membrane potential;inward rectifier potassium channel activity;circadian rhythm;protein-containing complex binding
1	CH.CC	mme10244	LRC33	1.94023	-1.31913	0.0143876	cellular anatomical entity;protein binding
1	CH.CC	mme15822	PTN14	3.98459	-0.829058	0.0143876	nucleoplasm;cytoplasm;transcription coregulator activity;protein tyrosine phosphatase activity;receptor tyrosine kinase binding;lymphangiogenesis;protein dephosphorylation;negative regulation of cell population proliferation;regulation of protein export from nucleus;cellular response to cytokine stimulus
1	CH.CC	mme03505	TWST2	3.87607	-0.984974	0.0143902	cranial suture morphogenesis;negative regulation of phosphatidylinositol 3-kinase signaling;DNA-binding transcription activator activity, RNA polymerase II-specific;cardiac neural crest cell migration involved in outflow tract morphogenesis;face morphogenesis;positive regulation of angiogenesis;embryonic digit morphogenesis;bHLH transcription factor binding;endocardial cushion morphogenesis;trans…
1	CH.CC	mme12102	SHSA2	3.56391	-0.711454	0.0144647	endoplasmic reticulum;membrane;negative regulation of Wnt signaling pathway;negative regulation of fibroblast growth factor receptor signaling pathway
1	CH.CC	mme16792	RHG22	4.18206	0.405764	0.0144647	anchoring junction;protein binding;regulation of small GTPase mediated signal transduction;anatomical structure morphogenesis;glutamatergic synapse;negative regulation of cellular process;positive regulation of GTPase activity;intracellular;regulation of postsynapse organization
1	CH.CC	mme13588	GELS	6.10256	-0.646072	0.0145095	sarcoplasm;regulation of chondrocyte differentiation;positive regulation of protein processing in phagocytic vesicle;phosphatidylinositol-4,5-bisphosphate binding;phosphatidylserine binding;positive regulation of secretion;phagocytosis, engulfment;brush border;calcium ion binding;cytosol;positive regulation of actin nucleation;lamellipodium;sequestering of actin monomers;cilium assembly;positive …
1	CH.CC	mme00364	CL18A	0.876848	-2.74653	0.0145504	extracellular space;endosome;Golgi apparatus;sarcoplasmic reticulum;protein binding;polysaccharide binding
1	CH.CC	mme12869	VPS50	2.5906	-0.58935	0.0145504	cytosol;perinuclear region of cytoplasm;EARP complex;SNARE binding;protein transport;endocytic recycling;retrograde transport, endosome to Golgi
1	CH.CC	mme19800	TECTA	1.57195	-1.90746	0.0145936	extracellular region
1	CH.CC	mme05709	PHF3	4.98406	0.419907	0.0146545	NA
1	CH.CC	mme11243	PLPR1	4.90456	0.497477	0.0147322	nucleoplasm;integral component of plasma membrane;phosphatidate phosphatase activity;lipid phosphatase activity;phospholipid metabolic process;signal transduction;nervous system development;phospholipid dephosphorylation
1	CH.CC	mme04237	ANXA6	8.74999	-0.503792	0.0147686	stress fiber;nucleus;lysosomal membrane;cytosol;focal adhesion;intercalated disc;apical plasma membrane;mitochondrial crista;late endosome membrane;calcium channel complex;sarcolemma;melanosome;chromaffin granule membrane;perinuclear region of cytoplasm;phosphatidylserine binding;calcium channel activity;calcium ion binding;GTP binding;calcium-dependent phospholipid binding;heparin binding;ligand…
1	CH.CC	mme12997	ANLN	4.17973	-0.514449	0.0147885	intracellular;cellular anatomical entity;cellular process
1	CH.CC	mme07047	---NA---	4.48274	-0.962165	0.0149156	membrane;cell adhesion
1	CH.CC	mme12068	NCOA2	5.40782	-0.395477	0.0149156	nucleus;chordate embryonic development;nuclear receptor binding;cellular response to hormone stimulus;thyroid hormone receptor coactivator activity;positive regulation of transcription by RNA polymerase II;granulocyte differentiation;primitive hemopoiesis;thyroid hormone receptor binding
1	CH.CC	mme12156	SR140	6.99506	0.427852	0.0150202	RNA binding;protein binding;nucleoplasm;mRNA splicing, via spliceosome
1	CH.CC	mme00717	PCSK6	0.670591	-1.39253	0.0150252	glycoprotein metabolic process;collagen-containing extracellular matrix;serine-type endopeptidase activity;heparin binding;zygotic determination of anterior/posterior axis, embryo;Golgi lumen;plasma membrane;determination of left/right symmetry;nerve growth factor binding;cell surface;regulation of lipoprotein lipase activity;nerve growth factor production;extracellular space;nerve growth factor …
1	CH.CC	mme09958	DNM3A	4.61451	-0.544744	0.0150252	C-5 methylation of cytosine;RNA polymerase II cis-regulatory region sequence-specific DNA binding;DNA methylation involved in gamete generation;DNA methylation involved in embryo development;chromosome, centromeric region;mitotic cell cycle;nucleoplasm;methylation-dependent chromatin silencing;negative regulation of transcription by RNA polymerase II;cell;XY body;cellular response to amino acid s…
1	CH.CC	mme06153	MYOM3	4.34797	-0.873169	0.0150281	muscle organ development;structural constituent of muscle;protein homodimerization activity;muscle contraction;cardiac muscle cell development;striated muscle myosin thick filament assembly;actin filament organization;M band;skeletal myofibril assembly;cytoskeletal protein binding;kinase binding
1	CH.CC	mme06395	F189B	4.4198	0.478004	0.0150281	integral component of membrane;protein binding
1	CH.CC	mme10813	PCP4	4.23415	0.528645	0.0150281	neurofilament;axon;protein-containing complex;RNA binding;calcium ion binding;calmodulin binding;osteoblast differentiation;negative regulation of protein kinase activity;response to osmotic stress;positive regulation of neuron projection development;positive regulation of dopamine secretion;negative regulation of neuron apoptotic process;calmodulin dependent kinase signaling pathway;cellular res…
1	CH.CC	mme17720	PP14B	3.46555	-0.874625	0.015053	cytoplasm;protein serine/threonine phosphatase inhibitor activity;negative regulation of phosphoprotein phosphatase activity;regulation of phosphorylation;innate immune response
1	CH.CC	mme10824	UVRAG	2.45902	-0.778466	0.0150865	viral entry into host cell;spindle organization;centrosome cycle;late endosome;chromosome segregation;chromosome;receptor catabolic process;early endosome;maintenance of Golgi location;regulation of cytokinesis;SH3 domain binding;DNA-dependent protein kinase complex;retrograde vesicle-mediated transport, Golgi to endoplasmic reticulum;positive regulation of autophagosome maturation;SNARE complex …
1	CH.CC	mme16399	DOCK1	4.15315	-0.576286	0.0150865	cytoskeleton organization;small GTPase mediated signal transduction;nuclear speck;GTPase activator activity;Rho guanyl-nucleotide exchange factor activity;positive regulation of substrate adhesion-dependent cell spreading;blood coagulation;Fc-gamma receptor signaling pathway involved in phagocytosis;hematopoietic progenitor cell differentiation;positive regulation of GTPase activity;vascular endo…
1	CH.CC	mme01821	P3C2A	5.80941	-0.410264	0.0151068	membrane organization;phosphatidylinositol 3-kinase signaling;autophagosome organization;epidermal growth factor receptor signaling pathway;phosphatidylinositol-3-phosphate biosynthetic process;phosphatidylinositol binding;phosphatidylinositol phosphorylation;cellular response to starvation;endocytosis;positive regulation of cell migration involved in sprouting angiogenesis;plasma membrane;nucleo…
1	CH.CC	mme14749	KCNJ3	2.72587	0.660839	0.0151068	G-protein activated inward rectifier potassium channel activity;voltage-gated potassium channel activity involved in ventricular cardiac muscle cell action potential repolarization;voltage-gated potassium channel activity involved in atrial cardiac muscle cell action potential repolarization;voltage-gated potassium channel complex;external side of plasma membrane;integral component of presynaptic…
1	CH.CC	mme03241	CA2D3	3.07938	0.6771	0.0151561	voltage-gated calcium channel complex;voltage-gated calcium channel activity;calcium channel regulator activity;metal ion binding;regulation of ion transmembrane transport;cardiac conduction;calcium ion transmembrane transport;cellular response to insulin-like growth factor stimulus
1	CH.CC	mme17311	IQEC3	5.04341	0.449028	0.0151561	inhibitory synapse;postsynaptic density;activation of GTPase activity;synapse organization;ARF guanyl-nucleotide exchange factor activity;glycinergic synapse;nucleoplasm;GABA-ergic synapse;postsynaptic membrane;cytosol;postsynaptic specialization of symmetric synapse;regulation of ARF protein signal transduction;actin cytoskeleton organization
1	CH.CC	mme14623	PI42B	5.87472	-0.395391	0.0152672	protein homodimerization activity;regulation of phosphatidylinositol 3-kinase signaling;1-phosphatidylinositol-4-phosphate 5-kinase activity;membrane;megakaryocyte development;positive regulation of autophagosome assembly;cytosol;cell surface receptor signaling pathway;phosphatidylinositol biosynthetic process;autophagosome;nucleoplasm
1	CH.CC	mme05627	MRP2	4.86255	-0.752858	0.0152814	ATPase activity;xenobiotic transmembrane transporter activity;leukotriene transport;benzylpenicillin metabolic process;response to estrogen;mercury ion transport;xenobiotic catabolic process;intercellular canaliculus;integral component of plasma membrane;ATP binding;response to oxidative stress;response to heat;xenobiotic detoxification by transmembrane export across the plasma membrane;cellular …
1	CH.CC	mme07932	XPO4	4.28762	-0.488153	0.01531	positive regulation of protein export from nucleus;protein binding;cytosol;nuclear pore;nuclear export signal receptor activity;nucleoplasm
1	CH.CC	mme04663	PLCH1	5.54626	0.421095	0.0153527	inositol phosphate metabolic process;phosphatidylinositol phospholipase C activity;protein binding;phosphatidylinositol-mediated signaling;intracellular membrane-bounded organelle;membrane;lipid metabolic process;cytosol;calcium-dependent phospholipase C activity
1	CH.CC	mme02281	PRRT4	1.05418	0.822479	0.0153943	NA
1	CH.CC	mme05043	TMM25	3.34517	0.580342	0.0154002	lysosome;late endosome;protein binding;regulation of protein stability;negative regulation of excitatory postsynaptic potential
1	CH.CC	mme11363	VPP2	4.63673	0.408697	0.0154002	insulin receptor signaling pathway;cellular response to increased oxygen levels;transferrin transport;proton transmembrane transport;proton-transporting ATPase activity, rotational mechanism;phagosome acidification;vacuolar acidification;plasma membrane;cellular iron ion homeostasis;vacuolar proton-transporting V-type ATPase, V0 domain;cell;immune response;perinuclear region of cytoplasm;acrosoma…
1	CH.CC	mme19058	RPN2	4.65622	-0.671136	0.0154187	oligosaccharyltransferase complex;protein binding;ribosome binding;response to drug;integral component of membrane;rough endoplasmic reticulum;protein N-linked glycosylation;aging;autophagosome membrane
1	CH.CC	mme04541	GLGB	5.75834	-0.551486	0.0154246	glycogen biosynthetic process;1,4-alpha-glucan branching enzyme activity;protein binding;cytosol;cation binding;1,4-alpha-glucan branching enzyme activity (using a glucosylated glycogenin as primer for glycogen synthesis);hydrolase activity, hydrolyzing O-glycosyl compounds;carbohydrate binding
1	CH.CC	mme02270	GRM3	4.11407	0.664931	0.0154539	postsynaptic density;negative regulation of adenylate cyclase activity;adenylate cyclase-inhibiting G protein-coupled glutamate receptor signaling pathway;calcium channel regulator activity;integral component of postsynaptic membrane;integral component of presynaptic membrane;group II metabotropic glutamate receptor activity;presynaptic active zone;dendritic spine;astrocyte projection;glutamaterg…
1	CH.CC	mme18682	PLEC	5.64532	-0.930423	0.0154539	sarcoplasm;hemidesmosome assembly;intermediate filament cytoskeleton organization;costamere;female pregnancy;intermediate filament;structural constituent of cytoskeleton;response to nutrient;epithelial cell differentiation;wound healing;basal plasma membrane;structural constituent of muscle;perinuclear region of cytoplasm;brush border;focal adhesion;ankyrin binding;sarcolemma;protein N-terminus b…
1	CH.CC	mme05518	SPD2A	4.89555	-0.711913	0.0155105	protease binding;phosphatidylinositol-3,4-bisphosphate binding;podosome;phosphatidylinositol-4,5-bisphosphate binding;phosphatidylinositol-4-phosphate binding;superoxide metabolic process;neural crest cell migration;osteoclast fusion;in utero embryonic development;phosphatidylinositol-5-phosphate binding;extracellular matrix organization;cytosol;phosphatidylinositol-3-phosphate binding
1	CH.CC	mme00356	PPGB	3.3231	-0.598922	0.0155349	protein binding;regulation of protein stability;proteolysis;serine-type carboxypeptidase activity;vesicle;endomembrane system;extracellular region;transport;lysosomal membrane;negative regulation of chaperone-mediated autophagy;vacuolar lumen
1	CH.CC	mme00277	SCUB2	4.76504	0.505307	0.0155915	extracellular space;external side of plasma membrane;secretory granule;calcium ion binding;somitogenesis;smoothened signaling pathway;muscle organ development;blood circulation;muscle cell fate specification;muscle fiber development
1	CH.CC	mme06261	---NA---	3.95502	0.540217	0.0155915	NA
1	CH.CC	mme07128	---NA---	5.0306	0.573837	0.0155915	NA
1	CH.CC	mme09418	MP2K2	3.89642	-0.512857	0.0155915	peptidyl-tyrosine phosphorylation;ATP binding;protein tyrosine kinase activity;protein serine/threonine kinase activity
1	CH.CC	mme05640	ZD16A	3.29457	0.559296	0.01561	cytoplasm;endomembrane system;intracellular membrane-bounded organelle;palmitoyltransferase activity;telencephalon development;fibroblast growth factor receptor signaling pathway involved in forebrain neuron fate commitment
1	CH.CC	mme08442	FGF14	3.15996	0.603994	0.0156247	regulation of postsynaptic membrane potential;growth factor activity;regulation of synaptic vesicle recycling;neuromuscular process;nervous system development;fibroblast growth factor receptor signaling pathway;JNK cascade;adult locomotory behavior;heparin binding;synapse;extracellular region;positive regulation of high voltage-gated calcium channel activity;fibroblast growth factor receptor bind…
1	CH.CC	mme12576	RIMS2	5.59028	0.473954	0.0156247	protein domain specific binding;protein transport;positive regulation of synaptic transmission;positive regulation of signal transduction;protein-containing complex binding;calcium ion-regulated exocytosis of neurotransmitter;positive regulation of nervous system process;cellular localization;regulation of membrane potential;photoreceptor ribbon synapse;exocytic process;presynaptic active zone cy…
1	CH.CC	mme15386	TTYH3	4.68562	-0.45499	0.0156247	plasma membrane;chloride channel complex;intracellular calcium activated chloride channel activity;volume-sensitive chloride channel activity;chloride transmembrane transport
1	CH.CC	mme02052	NPTN	6.05489	0.425312	0.0157	positive regulation of long-term synaptic potentiation;cell adhesion molecule binding;positive regulation of fibroblast growth factor receptor signaling pathway;axon guidance;visual learning;homophilic cell adhesion via plasma membrane adhesion molecules;immunological synapse;dendrite;cell-cell adhesion mediator activity;positive regulation of neuron projection development;glutamatergic synapse;a…
1	CH.CC	mme02948	IGFN1	6.05968	-0.733777	0.0157028	nucleus;Z disc;protein binding
1	CH.CC	mme04061	---NA---	4.23982	0.569831	0.0157028	NA
1	CH.CC	mme07217	CO9A3	7.57724	0.527671	0.0157028	collagen type IX trimer;extracellular space;endoplasmic reticulum lumen;extracellular matrix;extracellular matrix structural constituent conferring tensile strength;male gonad development;female gonad development;extracellular matrix organization
1	CH.CC	mme15626	GINM1	2.47313	-0.774316	0.0157028	NA
1	CH.CC	mme15586	---NA---	2.96266	1.12911	0.0157314	protein binding
1	CH.CC	mme08483	CO6A3	1.32112	-2.03614	0.0157451	extracellular region
1	CH.CC	mme08133	---NA---	3.02462	0.649171	0.015837	NA
1	CH.CC	mme14316	MB212	5.29303	0.56586	0.015837	nucleus;cytoplasm;protein binding;ATP binding;GTP binding;nucleotidyltransferase activity;metal ion binding;lens development in camera-type eye;nervous system development;positive regulation of cell population proliferation;embryonic body morphogenesis;embryonic eye morphogenesis;embryonic cranial skeleton morphogenesis;retina development in camera-type eye
1	CH.CC	mme13070	KCNJ9	4.07884	0.523057	0.0158377	G-protein activated inward rectifier potassium channel activity;voltage-gated potassium channel complex;neuronal cell body membrane;integral component of presynaptic membrane;cell surface;potassium ion import across plasma membrane;dendrite;cytoplasm;G-protein alpha-subunit binding;parallel fiber to Purkinje cell synapse;PDZ domain binding;regulation of ion transmembrane transport;cellular respon…
1	CH.CC	mme17025	PLXB2	4.35325	-0.721944	0.0158377	regulation of cell shape;positive regulation of translation;excitatory synapse assembly;homophilic cell adhesion via plasma membrane adhesion molecules;brain development;integral component of plasma membrane;neuroblast proliferation;protein binding;positive regulation of axonogenesis;neural tube closure;regulation of protein phosphorylation;regulation of GTPase activity;semaphorin receptor activi…
1	CH.CC	mme19059	RPN2	4.27669	-0.538852	0.0158377	dolichyl-diphosphooligosaccharide-protein glycotransferase activity;oligosaccharyltransferase complex;protein binding;ribosome binding;response to drug;integral component of membrane;rough endoplasmic reticulum;protein N-linked glycosylation via asparagine;aging;autophagosome membrane
1	CH.CC	mme11159	GA45G	3.59365	0.694595	0.0158801	identical protein binding;negative regulation of protein kinase activity;positive regulation of p38MAPK cascade;T-helper 1 cell differentiation;nucleus;activation of MAPKK activity;activation of MAPKKK activity;interferon-gamma biosynthetic process;cytoplasm;positive regulation of JNK cascade;positive regulation of apoptotic process;regulation of cell cycle;positive regulation of cold-induced the…
1	CH.CC	mme16010	LAMP5	5.11705	0.496701	0.0160038	early endosome membrane;establishment of protein localization to organelle;dendrite;late endosome membrane;dendrite membrane;integral component of membrane;cell junction;growth cone membrane;synaptic vesicle membrane;recycling endosome membrane;lysosomal membrane;endoplasmic reticulum-Golgi intermediate compartment membrane
1	CH.CC	mme02513	COTL1	5.31086	-0.490598	0.0160331	neutrophil degranulation;actin filament;extracellular region;plasma membrane;ficolin-1-rich granule lumen;actin filament binding;regulation of actin filament polymerization;nucleus;site of polarized growth;cytosol;secretory granule lumen;defense response to fungus;cortical actin cytoskeleton;enzyme binding
1	CH.CC	mme04558	POSTN	7.67159	-0.804485	0.0160331	regulation of Notch signaling pathway;collagen-containing extracellular matrix;cell adhesion molecule binding;regulation of systemic arterial blood pressure;negative regulation of substrate adhesion-dependent cell spreading;heparin binding;extracellular matrix structural constituent;tissue development;positive regulation of chemokine (C-C motif) ligand 2 secretion;extracellular space;response to …
1	CH.CC	mme08469	CREB1	3.18798	0.746101	0.0160331	cellular response to nerve growth factor stimulus;chemotaxis to arachidonic acid;transforming growth factor beta receptor signaling pathway;positive regulation of fat cell differentiation;visual learning;DNA-binding transcription activator activity, RNA polymerase II-specific;memory;RNA polymerase II transcription coactivator binding;RNA polymerase II activating transcription factor binding;cellu…
1	CH.CC	mme08784	---NA---	3.11623	0.78621	0.0160331	protein binding;zinc ion binding
1	CH.CC	mme09346	ALKAL	-0.233748	-1.32209	0.0160331	extracellular region;receptor signaling protein tyrosine kinase activator activity;receptor tyrosine kinase binding;positive regulation of protein tyrosine kinase activity
1	CH.CC	mme14553	GP179	1.59276	0.798884	0.0160331	G protein-coupled receptor activity;G protein-coupled receptor signaling pathway;integral component of membrane;visual perception
1	CH.CC	mme16001	EVL	4.50262	0.436803	0.0160331	phagocytic vesicle;axon guidance;cell surface receptor signaling pathway;negative regulation of ruffle assembly;profilin binding;animal organ morphogenesis;barbed-end actin filament capping;cytoskeleton;protein homotetramerization;central nervous system development;actin binding;focal adhesion;positive regulation of stress fiber assembly;actin nucleation;negative regulation of epithelial cell mig…
1	CH.CC	mme03166	S38A3	6.22361	-0.546453	0.0161655	L-histidine transmembrane transporter activity;antiporter activity;L-glutamine transmembrane transporter activity;L-histidine transmembrane transport;symporter activity;female pregnancy;L-asparagine transmembrane transporter activity;brain development;L-alanine transmembrane transporter activity;positive regulation of transcription from RNA polymerase II promoter in response to acidic pH;sodium i…
1	CH.CC	mme02240	ANO2	3.06262	0.524862	0.0161888	protein homodimerization activity;iodide transmembrane transporter activity;chloride transmembrane transport;external side of plasma membrane;trachea development;phospholipase C-activating G protein-coupled receptor signaling pathway;nucleoplasm;voltage-gated chloride channel activity;integral component of plasma membrane;calcium activated cation channel activity;regulation of membrane potential;…
1	CH.CC	mme04873	GRIA4	2.77912	0.760079	0.0161888	kainate selective glutamate receptor activity;external side of plasma membrane;transmitter-gated ion channel activity involved in regulation of postsynaptic membrane potential;perikaryon;extracellularly glutamate-gated ion channel activity;integral component of presynaptic membrane;endoplasmic reticulum membrane;growth cone;terminal bouton;dendritic shaft;protein tetramerization;dendritic spine;P…
1	CH.CC	mme06967	TSN31	5.6711	0.340645	0.0161888	integral component of plasma membrane;positive regulation of cell population proliferation
1	CH.CC	mme05338	HXD4B	1.91092	1.19623	0.0162788	nucleus;DNA-binding transcription factor activity;multicellular organism development;regulation of transcription, DNA-templated;sequence-specific DNA binding
1	CH.CC	mme07416	HXC4A	4.62969	0.58748	0.0162788	nucleus;RNA polymerase II regulatory region sequence-specific DNA binding;anterior/posterior pattern specification;DNA-binding transcription activator activity, RNA polymerase II-specific;positive regulation of transcription by RNA polymerase II;activating transcription factor binding;embryonic skeletal system morphogenesis
1	CH.CC	mme02959	TULP1	3.15135	0.900911	0.0162873	retina development in camera-type eye;negative regulation of smoothened signaling pathway involved in ventral spinal cord patterning;protein localization to photoreceptor outer segment;anterior/posterior pattern specification;central nervous system neuron differentiation;negative regulation of smoothened signaling pathway involved in dorsal/ventral neural tube patterning;nucleolus;extracellular r…
1	CH.CC	mme09643	JDP2	4.07286	0.344857	0.0162873	negative regulation of transcription by RNA polymerase II;protein binding;nuclear chromatin;positive regulation of histone deacetylation;transcription corepressor activity;RNA polymerase II cis-regulatory region sequence-specific DNA binding;negative regulation of fat cell differentiation;chromatin binding;DNA-binding transcription repressor activity, RNA polymerase II-specific;protein-containing…
1	CH.CC	mme11119	LMO41	1.03636	-1.23018	0.0162873	zinc ion binding;regulation of cell fate specification;spinal cord association neuron differentiation;cell leading edge;ventricular septum development;mesoderm development;negative regulation of neuron differentiation;spinal cord motor neuron differentiation;cis-regulatory region sequence-specific DNA binding;transcription factor binding;ventral spinal cord interneuron differentiation;positive re…
1	CH.CC	mme12929	PDC6I	5.61275	-0.344667	0.0162873	ubiquitin-independent protein catabolic process via the multivesicular body sorting pathway;actomyosin contractile ring assembly;positive regulation of exosomal secretion;midbody abscission;immunological synapse;anchoring junction;extracellular exosome;maintenance of epithelial cell apical/basal polarity;apoptotic process;proteinase activated receptor binding;cytosol;SH3 domain binding;regulation…
1	CH.CC	mme10002	FRMD6	4.22757	-0.726102	0.0163657	cytoskeleton;plasma membrane;apical junction complex;protein binding;apical constriction;actomyosin structure organization;regulation of actin filament-based process;cellular protein localization
1	CH.CC	mme17797	SYNP2	6.10209	-0.944513	0.0163758	intracellular organelle;cytoskeletal protein binding
1	CH.CC	mme02805	ODPB	4.91165	-0.651074	0.0163884	mitochondrial pyruvate dehydrogenase complex;protein binding;pyruvate dehydrogenase (acetyl-transferring) activity;tricarboxylic acid cycle;pyruvate dehydrogenase (NAD+) activity;glucose metabolic process;mitochondrial acetyl-CoA biosynthetic process from pyruvate;nucleoplasm
1	CH.CC	mme06817	MATN2	6.95409	0.60703	0.0163884	extracellular matrix;protein binding;cell morphogenesis involved in differentiation;glial cell migration;extracellular matrix organization;neuron projection development;response to axon injury
1	CH.CC	mme08792	BCL6	3.78988	0.592863	0.0163884	negative regulation of T-helper 2 cell differentiation;negative regulation of Rho protein signal transduction;positive regulation of histone deacetylation;negative regulation of cell population proliferation;RNA polymerase II cis-regulatory region sequence-specific DNA binding;protein localization;positive regulation of cellular component movement;positive regulation of neuron differentiation;Gol…
1	CH.CC	mme09390	CILP1	4.36442	-0.968583	0.0163884	extracellular space;collagen-containing extracellular matrix;alkaline phosphatase activity;negative regulation of gene expression;negative regulation of insulin-like growth factor receptor signaling pathway;negative regulation of SMAD protein signal transduction;cellular response to transforming growth factor beta stimulus
1	CH.CC	mme09563	COCA1	8.13739	-0.947499	0.0163884	collagen type XII trimer;extracellular space;protein binding;growth plate cartilage chondrocyte morphogenesis;endodermal cell differentiation
1	CH.CC	mme12093	LNX2	4.326	0.464045	0.0163884	identical protein binding;metal ion binding;PDZ domain binding
1	CH.CC	mme13441	KCAB1	3.16385	0.637569	0.0163884	protein domain specific binding;negative regulation of delayed rectifier potassium channel activity;voltage-gated potassium channel complex;myoblast differentiation;aldo-keto reductase (NADP) activity;brain development;juxtaparanode region of axon;diaphragm development;perikaryon;ion channel binding;learning or memory;heart development;voltage-gated potassium channel activity;skeletal muscle tiss…
1	CH.CC	mme14146	SNG1	4.86128	0.411032	0.0163884	neutrophil degranulation;plasma membrane;protein targeting;protein binding;cellular response to leukemia inhibitory factor;synaptic vesicle membrane organization;regulation of long-term neuronal synaptic plasticity;melanosome;cell junction;integral component of synaptic vesicle membrane;neuromuscular junction;regulation of short-term neuronal synaptic plasticity;azurophil granule membrane
1	CH.CC	mme15326	S1PR2	2.21531	-0.960867	0.0163884	sphingosine-1-phosphate receptor activity;regulation of cartilage development;semicircular canal development;mesodermal cell migration;endoderm development;embryonic heart tube morphogenesis;convergent extension involved in gastrulation;sphingosine-1-phosphate receptor signaling pathway;plasma membrane;embryonic viscerocranium morphogenesis;otolith development;cell migration involved in gastrulat…
1	CH.CC	mme15779	UTRO	4.54957	-0.924644	0.0163884	protein kinase binding;contractile ring;integrin binding;nucleoplasm;filopodium membrane;muscle organ development;cytoskeleton;actin binding;positive regulation of cell-matrix adhesion;cytoplasm;muscle contraction;vinculin binding;protein-containing complex
1	CH.CC	mme05051	TAGL	5.49818	-0.800338	0.0163994	actin filament binding;platelet degranulation;muscle organ development;epithelial cell differentiation;negative regulation of transcription by RNA polymerase II;nucleus;central nervous system development;cytoskeleton organization;cytosol;extracellular region;protein binding, bridging
1	CH.CC	mme09081	FXR1	7.50696	-0.447933	0.0164413	postsynaptic density;positive regulation of translation;regulation of mRNA stability;neuronal cell body;nucleolus;dendritic filopodium;mRNA 3'-UTR binding;polysome;growth cone;regulation of filopodium assembly;presynapse;protein heterodimerization activity;regulation of alternative mRNA splicing, via spliceosome;positive regulation of gene silencing by miRNA;cytosol;glutamatergic synapse;negative…
1	CH.CC	mme03287	TMCC2	4.77677	0.568782	0.0165007	endoplasmic reticulum;membrane;protein binding;amyloid precursor protein metabolic process
1	CH.CC	mme03896	SFXN5	3.93306	0.563406	0.0166322	citrate transmembrane transporter activity;integral component of mitochondrial inner membrane;mitochondrial transmembrane transport;ion transmembrane transport;citrate transport;amino acid transport
1	CH.CC	mme05813	KLDC3	2.96082	-0.636005	0.0166691	nuclear chromatin;nucleoplasm;cytosol;chromatin binding;protein binding;reciprocal meiotic recombination;IRE1-mediated unfolded protein response
1	CH.CC	mme09514	LRFN2	3.69972	0.553778	0.0166691	cell surface;Schaffer collateral - CA1 synapse;integral component of postsynaptic density membrane;protein binding;modulation of chemical synaptic transmission;regulation of postsynapse organization
1	CH.CC	mme11205	TUTLA	3.4498	-0.894439	0.0166691	inhibitory synapse;regulation of synapse organization;neuronal cell body;homophilic cell adhesion via plasma membrane adhesion molecules;positive regulation of inhibitory postsynaptic potential;synaptic membrane adhesion;GABA-ergic synapse;dendrite;cell-cell adhesion mediator activity;membrane;postsynaptic specialization of symmetric synapse;axon;kinase binding;dendrite development
1	CH.CC	mme01006	UN13B	3.05488	0.603449	0.0166873	presynaptic membrane;glutamate secretion;positive regulation of dendrite extension;dense core granule docking;innervation;positive regulation of glutamate receptor signaling pathway;Golgi apparatus;positive regulation of inhibitory postsynaptic potential;ribbon synapse;neuromuscular junction development;early phagosome;non-kinase phorbol ester receptor activity;presynaptic dense core vesicle exoc…
1	CH.CC	mme02470	S23A1	2.27229	-1.0183	0.0166873	transepithelial L-ascorbic acid transport;intracellular organelle;nucleobase transport;dehydroascorbic acid transport;L-ascorbic acid transmembrane transport;brain development;response to toxic substance;nucleobase-containing compound metabolic process;sodium ion transport;integral component of plasma membrane;response to oxidative stress;basal plasma membrane;protein binding;brush border;cytopla…
1	CH.CC	mme18707	CO1A1	5.82152	-1.80156	0.0166873	response to hyperoxia;protein transport;Golgi apparatus;skin morphogenesis;face morphogenesis;sensory perception of sound;positive regulation of transcription, DNA-templated;negative regulation of cell-substrate adhesion;tooth mineralization;collagen biosynthetic process;protein localization to nucleus;protein heterotrimerization;secretory granule;extracellular matrix structural constituent confe…
1	CH.CC	mme11468	ASSY	6.0239	-0.527342	0.0169655	nucleus;mitochondrial outer membrane;lysosome;endoplasmic reticulum;cytosol;perikaryon;cell body fiber;argininosuccinate synthase activity;ATP binding;toxic substance binding;amino acid binding;identical protein binding;urea cycle;citrulline metabolic process;argininosuccinate metabolic process;kidney development;liver development;arginine biosynthetic process;aspartate metabolic process;acute-ph…
1	CH.CC	mme13024	ADCY2	0.131327	1.76962	0.0169657	adenylate cyclase-inhibiting G protein-coupled receptor signaling pathway;renal water homeostasis;activation of protein kinase A activity;negative regulation of cytokine production involved in inflammatory response;magnesium ion binding;integral component of plasma membrane;ATP binding;dendrite;protein heterodimerization activity;cellular response to glucagon stimulus;manganese ion binding;regula…
1	CH.CC	mme09746	LLR1	4.06527	-0.560696	0.0169702	cytosol;protein binding;post-translational protein modification
1	CH.CC	mme04460	PCD12	2.57879	-1.0492	0.0169808	calcium-dependent cell-cell adhesion via plasma membrane cell adhesion molecules;cell-cell junction;glycogen metabolic process;calcium ion binding;integral component of membrane;homophilic cell adhesion via plasma membrane adhesion molecules;plasma membrane;labyrinthine layer development
1	CH.CC	mme13278	CRFR2	1.59646	0.929998	0.0170092	positive regulation of heart rate;negative regulation of angiogenesis;negative regulation of insulin secretion involved in cellular response to glucose stimulus;positive regulation of serotonin secretion;gastric motility;rough endoplasmic reticulum;actin filament organization;Golgi apparatus;positive regulation of NF-kappaB transcription factor activity;hormone-mediated signaling pathway;dendrite…
1	CH.CC	mme04996	KCNJ5	3.03426	0.655094	0.0170118	potassium ion import across plasma membrane;G-protein activated inward rectifier potassium channel activity;T-tubule;voltage-gated potassium channel activity involved in ventricular cardiac muscle cell action potential repolarization;voltage-gated potassium channel activity involved in atrial cardiac muscle cell action potential repolarization;protein binding;voltage-gated potassium channel compl…
1	CH.CC	mme09767	ZN292	4.15813	0.547647	0.0170118	nucleus;DNA-binding transcription activator activity, RNA polymerase II-specific;DNA binding;positive regulation of transcription by RNA polymerase II
1	CH.CC	mme15441	NDF2	3.71594	0.609883	0.0170118	positive regulation of synapse maturation;positive regulation of neuron differentiation;DNA-binding transcription activator activity, RNA polymerase II-specific;neuron development;positive regulation of DNA-binding transcription factor activity;positive regulation of transcription by RNA polymerase II;associative learning;cerebellar cortex development;negative regulation of nucleic acid-templated…
1	CH.CC	mme08341	MAON	7.10845	-0.644289	0.0170769	regulation of NADP metabolic process;nucleotide biosynthetic process;electron transfer activity;response to carbohydrate;malate dehydrogenase (decarboxylating) (NAD+) activity;tricarboxylic acid cycle;electron transport chain;ADP binding;malate dehydrogenase (decarboxylating) (NADP+) activity;response to hormone;oxaloacetate decarboxylase activity;carbohydrate metabolic process;oxygen metabolic p…
1	CH.CC	mme15747	FL2D	6.54467	0.262433	0.0170769	nuclear membrane;protein binding;regulation of alternative mRNA splicing, via spliceosome;multicellular organism development;cytoplasm;nuclear speck;RNA N6-methyladenosine methyltransferase complex;regulation of apoptotic process;cell cycle;mRNA methylation
1	CH.CC	mme06791	KLH32	3.60776	0.526719	0.0171789	protein binding
1	CH.CC	mme18021	KDM6A	6.20426	0.343514	0.0171988	multicellular organism growth;chromatin DNA binding;identical protein binding;RNA polymerase II cis-regulatory region sequence-specific DNA binding;MLL3/4 complex;respiratory system process;heart morphogenesis;chromatin remodeling;nuclear chromatin;notochord morphogenesis;neural tube closure;oxidoreductase activity;in utero embryonic development;metal ion binding;positive regulation of gene expre…
1	CH.CC	mme11154	APBA1	5.46498	0.439402	0.0172601	multicellular organism growth;glutamate secretion;protein-containing complex assembly;axo-dendritic transport;synaptic vesicle;gamma-aminobutyric acid secretion;nervous system development;Golgi apparatus;cell adhesion;presynaptic active zone membrane;intracellular protein transport;amyloid-beta binding;protein-containing complex binding;Schaffer collateral - CA1 synapse;phosphatidylinositol-4,5-b…
1	CH.CC	mme00109	U2AFM	4.62481	0.670934	0.017278	U2AF;U12-type spliceosomal complex;protein binding;pre-mRNA 3'-splice site binding;metal ion binding;nucleolus;spliceosomal complex assembly;nucleoplasm
1	CH.CC	mme08283	VANG1	3.8326	0.523001	0.017278	integral component of membrane;lateral plasma membrane;protein binding;multicellular organism development;pigmentation
1	CH.CC	mme09186	ANO8	5.07575	0.440392	0.017278	endoplasmic reticulum lumen;plasma membrane;intracellular calcium activated chloride channel activity;chloride transport;ion transmembrane transport;post-translational protein modification
1	CH.CC	mme17818	DCTN6	2.68087	0.702531	0.017278	condensed chromosome kinetochore;mitochondrion;centrosome;cytosol;dynactin complex;catalytic activity;dynein complex binding;endoplasmic reticulum to Golgi vesicle-mediated transport;mitochondrion organization;mitotic spindle organization;lipid biosynthetic process;antigen processing and presentation of exogenous peptide antigen via MHC class II
1	CH.CC	mme02209	RGRF1	3.76136	0.567603	0.0173845	regulation of Rho protein signal transduction;apicolateral plasma membrane;activation of GTPase activity;protein C-terminus binding;regulation of Rac protein signal transduction;GTPase activator activity;positive regulation of Ras protein signal transduction;neuronal cell body;growth cone;cellular response to insulin stimulus;MAPK cascade;apical dendrite;positive regulation of fibroblast prolifer…
1	CH.CC	mme06570	APLP2	7.32632	0.355159	0.0175542	cellular response to nerve growth factor stimulus;RNA polymerase II cis-regulatory region sequence-specific DNA binding;regulation of response to calcium ion;regulation of cellular response to stress;adult locomotory behavior;negative regulation of blood circulation;positive regulation of DNA-binding transcription factor activity;positive regulation of tumor necrosis factor biosynthetic process;a…
1	CH.CC	mme07515	RIMKB	4.18158	0.479689	0.01758	cytosol;ATP binding;metal ion binding;N-acetyl-L-aspartate-L-glutamate ligase activity;citrate-L-glutamate ligase activity;cellular protein modification process;cellular amino acid biosynthetic process
1	CH.CC	mme00900	UB2L3	5.67277	-0.357433	0.0176362	ubiquitin ligase complex;nucleoplasm;cytosol;transcription coactivator activity;ATP binding;ligase activity;ubiquitin protein ligase binding;ubiquitin conjugating enzyme activity;ubiquitin-protein transferase activator activity;regulation of transcription, DNA-templated;ubiquitin-dependent protein catabolic process;cell population proliferation;cell cycle phase transition;positive regulation of u…
1	CH.CC	mme06781	PRD13	3.68152	0.756305	0.0176362	nucleus;chromatin binding;protein binding;histone methyltransferase activity;sequence-specific DNA binding;negative regulation of transcription by RNA polymerase II;neurogenesis
1	CH.CC	mme13556	RAB3A	5.57988	0.402224	0.0176362	clathrin-sculpted acetylcholine transport vesicle membrane;protein C-terminus binding;post-embryonic development;synaptic vesicle clustering;intracellular protein transport;clathrin-sculpted glutamate transport vesicle membrane;ATPase activator activity;cell;secretory granule membrane;clathrin-sculpted monoamine transport vesicle membrane;synaptic vesicle transport;terminal bouton;GTPase activity…
1	CH.CC	mme15844	VSX2	2.39971	0.778934	0.0176362	nucleus;cytoplasm;DNA binding;protein binding;positive regulation of cell population proliferation;negative regulation of cell population proliferation;cell fate commitment;positive regulation of transcription by RNA polymerase II;retinal bipolar neuron differentiation
1	CH.CC	mme16597	PAX6	4.26321	0.67405	0.0176631	regulation of transcription from RNA polymerase II promoter involved in somatic motor neuron fate commitment;regulation of transcription from RNA polymerase II promoter involved in spinal cord motor neuron fate specification;insulin metabolic process;regulation of transcription from RNA polymerase II promoter involved in ventral spinal cord interneuron specification;RNA polymerase II core promote…
1	CH.CC	mme07528	PHAR3	4.42366	0.490201	0.0177484	actin binding;protein phosphatase 1 binding;nucleoplasm;protein phosphatase regulator activity
1	CH.CC	mme11908	TGFR1	4.16243	-0.5979	0.0177484	cell cycle arrest;response to estrogen;male gonad development;regulation of cardiac muscle cell proliferation;post-embryonic development;epicardium morphogenesis;anterior/posterior pattern specification;positive regulation of filopodium assembly;protein autophosphorylation;endothelial cell migration;type II transforming growth factor beta receptor binding;lens development in camera-type eye;respo…
1	CH.CC	mme08101	DIP2A	5.09871	-0.476457	0.0177775	nucleus;negative regulation of gene expression;protein binding;multicellular organism development;catalytic activity;cytoplasm;regulation of apoptotic process;cell surface
1	CH.CC	mme09931	NMD3A	2.2005	0.664505	0.0177775	prepulse inhibition;identical protein binding;calcium channel activity;transmitter-gated ion channel activity involved in regulation of postsynaptic membrane potential;neuronal cell body;integral component of postsynaptic density membrane;neuron projection;extracellularly glutamate-gated ion channel activity;NMDA glutamate receptor activity;hippocampal mossy fiber to CA3 synapse;response to ethan…
1	CH.CC	mme14304	LIMC1	6.81698	-0.560422	0.0177775	regulation of focal adhesion assembly;zinc ion binding;actin binding;positive regulation of stress fiber assembly;cytoplasm;myosin II complex;positive regulation of protein phosphorylation;stress fiber;cytoplasmic actin-based contraction involved in cell motility;myosin II head/neck binding;negative regulation of cell migration
1	CH.CC	mme16326	PMP22	6.61804	-0.56051	0.0177775	cell cycle arrest;regulation of glial cell apoptotic process;Schwann cell migration;vestibular reflex;integrin complex;motor activity;myelination in peripheral nervous system;immune response;cellular localization;negative regulation of neuron projection development;autophagy;multicellular organism aging;aggresome assembly;cellular response to unfolded protein;chemical synaptic transmission;negati…
1	CH.CC	mme16460	KCMA1	4.99603	0.521359	0.0177775	response to estrogen;relaxation of vascular smooth muscle;external side of plasma membrane;positive regulation of membrane hyperpolarization;neuronal cell body;positive regulation of neuron apoptotic process;protein-containing complex binding;sensory perception of sound;cellular potassium ion homeostasis;dendrite;adult walking behavior;voltage-gated potassium channel activity;caveola;extracellula…
1	CH.CC	mme03467	MDM4	5.56166	0.552305	0.0179069	protein binding;negative regulation of cellular process
1	CH.CC	mme12622	---NA---	2.37066	0.629047	0.0179247	NA
1	CH.CC	mme12900	CTNB1	7.75771	-0.402777	0.0179247	lung-associated mesenchyme development;negative regulation of angiogenesis;midgut development;Scrib-APC-beta-catenin complex;synaptic vesicle clustering;positive regulation of DNA-binding transcription factor activity;regulation of timing of anagen;cell;synaptic vesicle transport;in utero embryonic development;protein heterodimerization activity;gastrulation with mouth forming second;embryonic br…
1	CH.CC	mme13636	RIPK2	2.55934	-0.821675	0.0179621	positive regulation of protein binding;positive regulation of interleukin-1 beta secretion;positive regulation of NF-kappaB transcription factor activity;positive regulation of xenophagy;activation of MAPK activity;inflammatory response;activation of cysteine-type endopeptidase activity;positive regulation of interferon-gamma production;positive regulation of protein ubiquitination;cytosol;positi…
1	CH.CC	mme07326	B4GT5	5.69485	0.406014	0.0179695	ganglioside biosynthetic process via lactosylceramide;carbohydrate metabolic process;positive regulation of BMP signaling pathway;metal ion binding;otolith development;Golgi cisterna membrane;protein glycosylation;UDP-galactose:glucosylceramide beta-1,4-galactosyltransferase activity;integral component of membrane;dorsal/ventral axis specification;proteoglycan biosynthetic process
1	CH.CC	mme12144	CBPB1	2.74368	-2.48121	0.0179695	zinc ion binding;extracellular space;metallocarboxypeptidase activity;proteolysis
1	CH.CC	mme04303	ZC4H2	5.47469	0.325212	0.0179875	nucleus;cytoplasm;cell junction;postsynaptic membrane;protein binding;metal ion binding;neuromuscular junction development;spinal cord motor neuron differentiation;positive regulation of neuron differentiation;neuron fate specification;neuron development
1	CH.CC	mme02830	C1QA	0.0468003	-2.65428	0.0180302	NA
1	CH.CC	mme11201	2ABA	8.06324	0.331343	0.0180302	mitotic nuclear envelope reassembly;mitochondrial fragmentation involved in apoptotic process;response to morphine;protein phosphatase type 2A complex;mitochondrial outer membrane;regulation of phosphoprotein phosphatase activity;positive regulation of neuron apoptotic process;protein-containing complex binding;nucleoplasm;mitochondrial fission;cell division;protein targeting to mitochondrion;pep…
1	CH.CC	mme13762	SCN5A	3.24859	0.600546	0.0180453	positive regulation of heart rate;lateral plasma membrane;nuclear body;post-embryonic development;neuronal cell body;memory;sensory perception of sound;dendrite;inflammatory response;caveola;axon initial segment;ankyrin binding;voltage-gated ion channel activity involved in regulation of presynaptic membrane potential;glutamatergic synapse;cellular response to hypoxia;positive regulation of epith…
1	CH.CC	mme09228	ARI3A	2.44764	-1.22637	0.0180956	identical protein binding;DNA damage response, signal transduction by p53 class mediator resulting in cell cycle arrest;multicellular organism development;membrane raft;RNA polymerase II regulatory region sequence-specific DNA binding;cytosol;DNA-binding transcription activator activity, RNA polymerase II-specific;chromatin binding;positive regulation of transcription by RNA polymerase II;nucleop…
1	CH.CC	mme01474	EGFLA	2.90914	0.679133	0.0181413	basement membrane;interstitial matrix;cell surface;synapse;protein binding;glycosaminoglycan binding;motor neuron axon guidance;animal organ morphogenesis;tissue development;positive regulation of cell-substrate adhesion;dendrite development;peptide cross-linking via chondroitin 4-sulfate glycosaminoglycan;extracellular matrix organization
1	CH.CC	mme03362	NDF4	4.44804	0.599636	0.0181851	amacrine cell differentiation;enteroendocrine cell differentiation;RNA polymerase II transcription factor complex;regulation of neuron differentiation;positive regulation of DNA-binding transcription factor activity;negative regulation of Notch signaling pathway;positive regulation of transcription by RNA polymerase II;nucleoplasm;RNA polymerase II activating transcription factor binding;regulati…
1	CH.CC	mme09374	SBNO2	3.99714	-0.831411	0.0181851	bone trabecula morphogenesis;chromatin DNA binding;bone mineralization;macrophage activation involved in immune response;positive regulation of transcription by RNA polymerase II;nucleus;negative regulation of transcription, DNA-templated;cellular response to leukemia inhibitory factor;cellular response to interleukin-6;cellular response to lipopolysaccharide;osteoclast fusion;histone binding;reg…
1	CH.CC	mme05403	---NA---	2.63639	-1.57696	0.0182299	membrane;MHC class II protein binding;intracellular protein transport;immune response;antigen processing and presentation
1	CH.CC	mme15255	SDK2	3.89734	0.463382	0.0182473	synapse assembly;identical protein binding;integral component of membrane;retina layer formation;cell junction;camera-type eye photoreceptor cell differentiation;synapse;homophilic cell adhesion via plasma membrane adhesion molecules;plasma membrane;cell-cell junction organization
1	CH.CC	mme10141	JAG2	1.29634	-1.24698	0.0182948	growth factor activity;spermatogenesis;Notch binding;odontogenesis of dentin-containing tooth;auditory receptor cell fate commitment;negative regulation of Notch signaling pathway;positive regulation of Notch signaling pathway;regulation of cell population proliferation;sensory perception of sound;respiratory system process;epithelial cell apoptotic process involved in palatal shelf morphogenesis…
1	CH.CC	mme16524	GFRA1	1.88951	0.723376	0.0186311	extracellular space;endosome;external side of plasma membrane;extrinsic component of membrane;axon;neuronal cell body;receptor complex;plasma membrane protein complex;neurotrophin receptor activity;integrin binding;glial cell-derived neurotrophic factor receptor activity;MAPK cascade;kidney development;transmembrane receptor protein tyrosine kinase signaling pathway;axon guidance;aging;male gonad…
1	CH.CC	mme18054	MCF2L	5.82208	0.37892	0.018645	positive regulation of Rho protein signal transduction;G protein-coupled receptor signaling pathway;positive regulation of apoptotic process;extrinsic component of cytoplasmic side of plasma membrane;cytosol;endomembrane system;Rho guanyl-nucleotide exchange factor activity;positive regulation of transcription by RNA polymerase II;1-phosphatidylinositol binding;lamellipodium
1	CH.CC	mme13137	RAB12	3.95528	-0.67373	0.018758	synaptic vesicle;Golgi membrane;cellular protein catabolic process;intracellular protein transport;autophagosome;GTP binding;cellular response to insulin stimulus;GTPase activity;GDP binding;cytosol;positive regulation of macroautophagy;secretory granule;trans-Golgi network transport vesicle;Rab protein signal transduction;phagocytic vesicle;endosome to lysosome transport;protein secretion;lysoso…
1	CH.CC	mme17146	KCNC2	2.44711	0.733276	0.018758	presynaptic membrane;dendrite membrane;globus pallidus development;delayed rectifier potassium channel activity;neuronal cell body membrane;protein heterooligomerization;perikaryon;response to nerve growth factor;positive regulation of voltage-gated potassium channel activity;regulation of insulin secretion;dendrite;response to ethanol;terminal bouton;postsynaptic membrane;cellular response to ni…
1	CH.CC	mme15147	---NA---	5.44833	-0.669301	0.0187817	NA
1	CH.CC	mme15199	CORO7	1.39034	-0.972572	0.0187817	trans-Golgi network;integral component of membrane;actin binding;Golgi to endosome transport;actin filament organization;Golgi organization;cell migration;establishment of cell polarity
1	CH.CC	mme05758	---NA---	3.86772	-0.706439	0.018835	NA
1	CH.CC	mme04836	CBPD	4.84532	-0.554895	0.0188658	zinc ion binding;metallocarboxypeptidase activity;serine-type carboxypeptidase activity;protein-containing complex binding;nucleus;trans-Golgi network;extracellular space;perinuclear region of cytoplasm;peptide metabolic process;cellular response to interleukin-2;integral component of membrane;protein processing;protein phosphatase 2A binding
1	CH.CC	mme09918	PCCB	6.3495	-0.374631	0.0188658	mitochondrial matrix;cytosol;propionyl-CoA carboxylase activity;protein binding;ATP binding;biotin metabolic process;cellular amino acid catabolic process;short-chain fatty acid catabolic process
1	CH.CC	mme16222	COCA1	0.694481	-2.28545	0.0188658	collagen type XII trimer;extracellular space;growth plate cartilage chondrocyte morphogenesis;cell adhesion;endodermal cell differentiation
1	CH.CC	mme07276	MAGI1	6.51781	0.505841	0.0190744	protein-containing complex assembly;protein C-terminus binding;positive regulation of cell-cell adhesion;alpha-actinin binding;cell surface receptor signaling pathway;nucleolus;cell projection;plasma membrane;nucleoplasm;nucleotide binding;adherens junction;bicellular tight junction;cytoplasm;molecular adaptor activity
1	CH.CC	mme04426	MAGT1	5.0533	-0.414069	0.0191677	plasma membrane;oligosaccharyltransferase complex;integral component of membrane;magnesium ion transmembrane transporter activity;protein N-linked glycosylation via asparagine;cell redox homeostasis;cognition;magnesium ion transmembrane transport
1	CH.CC	mme04452	FAT2	4.83144	-0.694919	0.0192072	calcium ion binding;membrane;homophilic cell adhesion via plasma membrane adhesion molecules;cell-substrate adhesion;epithelial cell migration
1	CH.CC	mme15896	PP14C	6.59036	0.398137	0.0193136	cytoplasm;endomembrane system;membrane;protein serine/threonine phosphatase inhibitor activity;signal transduction;negative regulation of phosphoprotein phosphatase activity;regulation of phosphorylation;innate immune response
1	CH.CC	mme07114	PLP2	4.89002	-0.49348	0.0194379	endoplasmic reticulum;endoplasmic reticulum membrane;plasma membrane;ion transmembrane transporter activity;chemokine binding;ion transport;response to chemical
1	CH.CC	mme09614	RGS6	4.56223	0.420928	0.0194962	nucleus;protein domain specific binding;heterotrimeric G-protein complex;negative regulation of signal transduction;GTPase activity;GTPase activator activity;positive regulation of neuron differentiation;cytosol;Golgi apparatus;regulation of G protein-coupled receptor signaling pathway;intracellular signal transduction;positive regulation of GTPase activity
1	CH.CC	mme01318	---NA---	7.10196	0.449905	0.019566	NA
1	CH.CC	mme16170	TRDN	1.25702	-1.2307	0.019566	regulation of cardiac muscle cell membrane potential;regulation of release of sequestered calcium ion into cytosol by sarcoplasmic reticulum;endoplasmic reticulum membrane organization;positive regulation of ryanodine-sensitive calcium-release channel activity;response to organic cyclic compound;ion channel binding;plasma membrane;positive regulation of cell communication by electrical coupling i…
1	CH.CC	mme09906	REEP5	7.61015	-0.438519	0.0196213	endoplasmic reticulum membrane;integral component of membrane;clathrin-coated vesicle membrane;endoplasmic reticulum tubular network;protein binding;retina layer formation;embryonic retina morphogenesis in camera-type eye
1	CH.CC	mme01385	GIT2	5.39813	-0.455665	0.0196453	nucleoplasm;calyx of Held;GTPase activator activity;protein binding;protein-containing complex binding;metal ion binding;regulation of G protein-coupled receptor signaling pathway;positive regulation of GTPase activity;behavioral response to pain;presynaptic modulation of chemical synaptic transmission;regulation of synaptic vesicle exocytosis
1	CH.CC	mme09855	---NA---	7.19466	-1.83423	0.0196453	NA
1	CH.CC	mme02666	PARVA	2.78888	-0.772974	0.0197008	regulation of cell shape;protein domain specific binding;cilium assembly;establishment or maintenance of cell polarity;sprouting angiogenesis;plasma membrane;protein-containing complex binding;outflow tract septum morphogenesis;nucleus;Z disc;smooth muscle cell chemotaxis;actin binding;focal adhesion;actin-mediated cell contraction;substrate adhesion-dependent cell spreading;actin cytoskeleton;pr…
1	CH.CC	mme01131	CABIN	5.65242	-0.341474	0.0197012	nucleoplasm;cytosol;aggresome;protein phosphatase inhibitor activity;protein domain specific binding;protein phosphatase 2B binding;DNA replication-independent nucleosome assembly;response to activity;negative regulation of cell death
1	CH.CC	mme14477	TTBK1	2.97998	0.535038	0.0198406	cytoplasm;intracellular organelle;protein kinase activity;binding;protein phosphorylation;positive regulation of macromolecule metabolic process;peptidyl-amino acid modification;multicellular organismal process;positive regulation of cellular process;regulation of molecular function
1	CH.CC	mme10348	TF7L2	1.79177	-0.956148	0.0198668	regulation of insulin secretion involved in cellular response to glucose stimulus;negative regulation of cell-cell adhesion;positive regulation of cell-cell adhesion;RNA polymerase II cis-regulatory region sequence-specific DNA binding;post-embryonic development;tongue development;skin development;positive regulation of cell growth;kidney development;regulation of skeletal muscle tissue developme…
1	CH.CC	mme00067	NMES1	1.22605	1.44875	0.019911	nucleus;mitochondrial respiratory chain complex IV;cytochrome-c oxidase activity;response to bacterium;electron transport chain;proton transmembrane transport
1	CH.CC	mme11493	KDM1B	5.35077	0.467665	0.0199541	FAD binding;protein deubiquitination;zinc ion binding;multicellular organism development;DNA methylation involved in gamete generation;chromatin binding;transcription factor binding;positive regulation of transcription by RNA polymerase II;nucleosome;nucleoplasm;negative regulation of transcription by RNA polymerase II;DNA binding;regulation of gene expression by genetic imprinting;regulation of …
1	CH.CC	mme10654	RYR1	7.18875	-0.566932	0.0199631	ATP-gated ion channel activity;smooth endoplasmic reticulum;outflow tract morphogenesis;protease binding;skin development;cell;integral component of plasma membrane;ATP binding;protein homotetramerization;response to hypoxia;cellular response to calcium ion;calcium-induced calcium release activity;skeletal muscle fiber development;calcium ion binding;ryanodine receptor complex;regulation of muscl…
1	CH.CC	mme00607	AKP13	5.55604	-0.547273	0.02003	regulation of sarcomere organization;positive regulation of Rho protein signal transduction;adenylate cyclase-activating adrenergic receptor signaling pathway involved in heart process;positive regulation of I-kappaB kinase/NF-kappaB signaling;MAP-kinase scaffold activity;Rho guanyl-nucleotide exchange factor activity;regulation of glucocorticoid mediated signaling pathway;actin filament;bone dev…
1	CH.CC	mme01373	ACACB	6.22392	-0.764356	0.02003	fibrillar center;cell;mitochondrial outer membrane;cytosol;endomembrane system;actin cytoskeleton;acetyl-CoA carboxylase activity;biotin carboxylase activity;ATP binding;biotin binding;sterol response element binding;identical protein binding;metal ion binding;thyroid hormone receptor binding;DNA binding domain binding;tissue homeostasis;acetyl-CoA metabolic process;fatty acid biosynthetic proces…
1	CH.CC	mme04252	RNF44	5.76488	0.437255	0.0200526	zinc ion binding;protein binding
1	CH.CC	mme17261	MYPC1	4.632	-0.645593	0.0200526	structural constituent of muscle;cytosol;titin binding;muscle filament sliding;myofibril
1	CH.CC	mme00986	FRAS1	1.37428	-1.39199	0.020084	cellular anatomical entity;protein binding;anatomical structure development
1	CH.CC	mme01450	MLXIP	3.76608	-0.659652	0.020084	nucleus;nucleocytoplasmic transport;cytoplasm;RNA polymerase II regulatory region sequence-specific DNA binding;protein dimerization activity;DNA-binding transcription activator activity, RNA polymerase II-specific;positive regulation of transcription by RNA polymerase II
1	CH.CC	mme08797	P63	4.27008	-0.716804	0.0201104	double-stranded DNA binding;rough endoplasmic reticulum;intrinsic apoptotic signaling pathway in response to DNA damage by p53 class mediator;ectoderm and mesoderm interaction;DNA-binding transcription activator activity, RNA polymerase II-specific;MDM2/MDM4 family protein binding;skin morphogenesis;replicative cell aging;proximal/distal pattern formation;sympathetic nervous system development;de…
1	CH.CC	mme09833	---NA---	2.99731	0.527403	0.0201104	NA
1	CH.CC	mme15565	RFP4A	5.03311	-0.401445	0.0201104	centrosome;endocytic vesicle;midbody;cleavage furrow;recycling endosome membrane;serine-type carboxypeptidase activity;Rab GTPase binding;ADP-ribosylation factor binding;protein homodimerization activity;proteolysis;endocytic recycling;regulation of cytokinesis;eye morphogenesis
1	CH.CC	mme09267	ANFC4	1.03768	1.08076	0.0201156	extracellular region;hormone activity;hormone receptor binding;cGMP biosynthetic process;receptor guanylyl cyclase signaling pathway
1	CH.CC	mme12220	DCE2	6.89484	0.429208	0.0202667	inhibitory synapse;presynaptic membrane;pyridoxal phosphate binding;clathrin-sculpted gamma-aminobutyric acid transport vesicle membrane;glutamate decarboxylase activity;Golgi membrane;glutamate decarboxylation to succinate;neurotransmitter biosynthetic process;neurotransmitter secretion;protein-containing complex binding;protein binding;perinuclear region of cytoplasm;response to drug;cytosol;ce…
1	CH.CC	mme07992	VWA8	5.72953	-0.503807	0.0202971	mitochondrion;ATP binding;ATPase activity
1	CH.CC	mme10816	B3GA1	3.73424	0.391591	0.0202971	protein glycosylation;UDP-galactose:beta-N-acetylglucosamine beta-1,3-galactosyltransferase activity;Golgi membrane;endoplasmic reticulum;Golgi lumen;extracellular region;endoplasmic reticulum membrane;carbohydrate metabolic process;chondroitin sulfate proteoglycan biosynthetic process;protein binding;metal ion binding;integral component of membrane;cellular response to hypoxia;galactosylgalactos…
1	CH.CC	mme12691	---NA---	0.831381	1.03668	0.0202971	NA
1	CH.CC	mme14487	CYGB2	2.86265	0.746977	0.0203011	cytoplasm;oxygen carrier activity;iron ion binding;oxygen binding;heme binding;nitrite reductase activity;oxygen transport;oxidation-reduction process
1	CH.CC	mme17893	---NA---	2.26783	-0.8799	0.0203011	NA
1	CH.CC	mme05848	MYPN	5.32732	-0.688862	0.0203535	sarcomere;cytoskeletal protein binding;cell development
1	CH.CC	mme03568	NEC1	4.57414	0.419896	0.0203702	rough endoplasmic reticulum;response to axon injury;neurogenesis;perikaryon;protein-containing complex binding;endoplasmic reticulum lumen;dendrite;response to glucose;trans-Golgi network;chaperone binding;response to glucocorticoid;response to fatty acid;positive regulation of protein secretion;pancreas development;response to chlorate;insulin binding;identical protein binding;cell-cell signalin…
1	CH.CC	mme06548	CO4	4.11517	-3.52546	0.0203823	complement activation;extracellular space;endopeptidase inhibitor activity;response to other organism;immunoglobulin mediated immune response
1	CH.CC	mme02002	UCMA	3.71437	0.922998	0.0204482	extracellular space;extracellular matrix;regulation of osteoblast differentiation;embryonic skeletal system development
1	CH.CC	mme08545	---NA---	1.28391	1.08397	0.0206173	integral component of membrane;regulation of G protein-coupled receptor signaling pathway;intracellular protein transport
1	CH.CC	mme11317	RBGP1	3.22663	-0.569342	0.0206282	tubulin binding;centrosome;activation of GTPase activity;GTPase activator activity;regulation of cilium assembly;cytosol;intracellular protein transport;Rab GTPase binding;microtubule associated complex;cell cycle
1	CH.CC	mme01483	CBPC1	4.53054	-0.567393	0.0206943	nucleolus;mitochondrion;cytosol;metallocarboxypeptidase activity;zinc ion binding;tubulin binding;eye photoreceptor cell differentiation;proteolysis;mitochondrion organization;adult walking behavior;cerebellar Purkinje cell differentiation;olfactory bulb development;central nervous system neuron development;T cell differentiation in thymus;C-terminal protein deglutamylation;protein side chain deg…
1	CH.CC	mme05782	BTBD3	2.9642	0.547608	0.0206943	nucleus;cytosol;protein binding;cerebral cortex development;dendrite morphogenesis
1	CH.CC	mme18304	RFP4A	0.732327	0.97591	0.0206943	protein homodimerization activity;cleavage furrow;positive regulation of G1 to G0 transition;endocytic vesicle;centrosome;ADP-ribosylation factor binding;perinuclear region of cytoplasm;eye morphogenesis;calcium ion binding;neural retina development;regulation of cytokinesis;midbody;recycling endosome membrane;Rab GTPase binding;endocytic recycling
1	CH.CC	mme18700	CO1A1	6.09889	-1.69886	0.0206943	response to hyperoxia;protein transport;Golgi apparatus;skin morphogenesis;face morphogenesis;sensory perception of sound;positive regulation of transcription, DNA-templated;negative regulation of cell-substrate adhesion;tooth mineralization;collagen biosynthetic process;protein localization to nucleus;protein heterotrimerization;secretory granule;extracellular matrix structural constituent confe…
1	CH.CC	mme03265	MFAP2	4.73927	-0.875407	0.020747	microfibril;fibronectin binding;extracellular matrix structural constituent;fibrinogen binding;platelet formation;positive regulation of cold-induced thermogenesis
1	CH.CC	mme07589	AMGO1	4.08381	0.496516	0.020747	cellular response to L-glutamate;voltage-gated potassium channel complex;heterophilic cell-cell adhesion via plasma membrane cell adhesion molecules;neuronal cell body membrane;myelination;homophilic cell adhesion via plasma membrane adhesion molecules;brain development;pericellular basket;axonal fasciculation;positive regulation of voltage-gated potassium channel activity;dendrite;protein bindin…
1	CH.CC	mme18212	PKP4	5.55899	0.483193	0.020747	postsynaptic density;cell-cell junction assembly;spindle pole;positive regulation of GTPase activity;cytoplasmic side of plasma membrane;cell-cell contact zone;cornified envelope;spindle midzone;protein binding;perinuclear region of cytoplasm;mitotic spindle;desmosome;midbody;cornification;cell-cell adhesion;positive regulation of cytokinesis
1	CH.CC	mme09336	---NA---	1.37276	0.92837	0.0207696	extracellular region;hormone activity;regulation of blood pressure;regulation of blood vessel diameter
1	CH.CC	mme07123	PDZD4	4.52766	0.49461	0.0207779	protein binding
1	CH.CC	mme12843	QNR71	3.90961	-0.952589	0.0207779	NA
1	CH.CC	mme04247	CTNA1	5.67542	-0.550926	0.0207853	response to estrogen;male gonad development;epithelial cell-cell adhesion;structural molecule activity;gamma-catenin binding;negative regulation of neuroblast proliferation;cadherin binding;axonogenesis;acrosomal vesicle;actin cytoskeleton;cytosol;regulation of neuron projection development;negative regulation of integrin-mediated signaling pathway;axon;lamellipodium;trigeminal ganglion formation…
1	CH.CC	mme08191	GORS2	3.42036	0.660711	0.0207853	Golgi membrane;endoplasmic reticulum;endoplasmic reticulum membrane;Golgi medial cisterna;protein binding;Golgi organization;spermatogenesis;cell differentiation;response to endoplasmic reticulum stress;establishment of protein localization to plasma membrane;organelle assembly
1	CH.CC	mme11566	TNPO1	4.92579	-0.577548	0.0207853	nucleus;negative regulation of muscle cell differentiation;nuclear import signal receptor activity;protein import into nucleus;cilium;viral process;cytosol;intraciliary transport involved in cilium assembly;regulation of mRNA stability;Ran GTPase binding;nuclear localization sequence binding
1	CH.CC	mme13040	CCNY	3.54595	0.5055	0.0207853	cell division;protein kinase binding;nucleus;positive regulation of cyclin-dependent protein serine/threonine kinase activity;G2/M transition of mitotic cell cycle;cyclin-dependent protein serine/threonine kinase regulator activity;regulation of canonical Wnt signaling pathway;cytoplasmic cyclin-dependent protein kinase holoenzyme complex;plasma membrane
1	CH.CC	mme15234	TM235	1.40073	0.856009	0.0207853	cytoplasm;integral component of membrane;apical plasma membrane
1	CH.CC	mme18144	COBL1	4.09183	0.572101	0.0207853	signal transduction
1	CH.CC	mme06267	P3H1	4.15253	-0.606476	0.0209273	catalytic complex;negative regulation of collagen fibril organization;regulation of protein secretion;negative regulation of cell population proliferation;chaperone-mediated protein folding;Golgi apparatus;endoplasmic reticulum;negative regulation of post-translational protein modification;nucleoplasm;bone development;basement membrane;protein binding;collagen binding;negative regulation of cell …
1	CH.CC	mme09743	143B1	7.27476	0.285612	0.0209273	postsynaptic density;protein C-terminus binding;protein-containing complex binding;cell;phagocytosis, engulfment;negative regulation of transcription, DNA-templated;establishment of Golgi localization;cytosol;glutamatergic synapse;protein kinase binding;protein domain specific binding;histone deacetylase binding;mast cell granule;small GTPase mediated signal transduction;positive regulation of pr…
1	CH.CC	mme15616	LAMA4	5.92406	-0.812601	0.0209273	basement membrane;regulation of embryonic development;regulation of cell adhesion;regulation of cell migration;signaling receptor binding
1	CH.CC	mme01316	SSBP2	4.07563	0.570574	0.0210781	nucleus;cytoplasm;single-stranded DNA binding;protein binding;positive regulation of transcription by RNA polymerase II
1	CH.CC	mme04715	COQA1	1.2406	-1.33779	0.0210781	endoplasmic reticulum lumen;Golgi apparatus;plasma membrane;extracellular matrix;protein binding;positive regulation of cell-substrate adhesion
1	CH.CC	mme05530	SMS1	3.72621	-0.719943	0.0210781	Golgi trans cisterna;nucleus;endoplasmic reticulum;integral component of plasma membrane;integral component of Golgi membrane;integral component of endoplasmic reticulum membrane;ceramide phosphoethanolamine synthase activity;protein binding;kinase activity;sphingomyelin synthase activity;ceramide cholinephosphotransferase activity;sphingomyelin biosynthetic process;inflammatory response;positive…
1	CH.CC	mme09671	OTX2	4.42297	0.659643	0.0210781	regulation of fibroblast growth factor receptor signaling pathway;telencephalon regionalization;endoderm development;RNA polymerase II cis-regulatory region sequence-specific DNA binding;axon guidance;DNA-binding transcription activator activity, RNA polymerase II-specific;positive regulation of transcription by RNA polymerase II;regulation of smoothened signaling pathway;dorsal/ventral pattern f…
1	CH.CC	mme11329	PURP	6.5359	0.536745	0.0210781	interphotoreceptor matrix;retinol transport;retinal binding;retinol transmembrane transporter activity;retinol binding
1	CH.CC	mme15337	DOCK7	4.86477	-0.42144	0.0210781	cytosol;COP9 signalosome;growth cone;basal part of cell;guanyl-nucleotide exchange factor activity;Rac GTPase binding;microtubule cytoskeleton organization;hematopoietic progenitor cell differentiation;small GTPase mediated signal transduction;axonogenesis;blood coagulation;interkinetic nuclear migration;positive regulation of peptidyl-serine phosphorylation;pigmentation;establishment of neurobla…
1	CH.CC	mme14069	ADDG	5.09619	-0.86122	0.0211528	condensed nuclear chromosome;cytosol;cytoskeleton;brush border;cell-cell junction;cell cortex;postsynaptic density;plasma membrane raft;protein kinase C binding;structural constituent of cytoskeleton;calmodulin binding;spectrin binding;actin filament binding;response to drug;positive regulation of vasoconstriction;barbed-end actin filament capping;actin filament bundle assembly;transmembrane tran…
1	CH.CC	mme12937	FKB10	4.17393	-0.941774	0.0212263	cytosol;membrane;peptidyl-prolyl cis-trans isomerase activity;protein binding;FK506 binding;protein folding;peptidyl-proline modification
1	CH.CC	mme07232	HEM1	3.30704	0.669514	0.0212783	pyridoxal phosphate binding;identical protein binding;response to cAMP;protoporphyrinogen IX biosynthetic process;5-aminolevulinate synthase activity;mitochondrion organization;response to herbicide;nucleoplasm;cellular response to insulin stimulus;response to ethanol;response to hypoxia;mitochondrial matrix;response to platinum ion;response to cobalt ion;response to gonadotropin;cytosol;regulati…
1	CH.CC	mme14408	HELT	2.05331	0.658503	0.0212783	negative regulation of transcription by RNA polymerase II;nucleus;RNA polymerase II regulatory region sequence-specific DNA binding;anterior/posterior pattern specification;protein dimerization activity;DNA-binding transcription repressor activity, RNA polymerase II-specific;regulation of neurogenesis
1	CH.CC	mme05535	---NA---	2.12348	0.914234	0.0213494	NA
1	CH.CC	mme00591	CP1A1	5.90153	2.27007	0.0213531	response to polycyclic arene;smooth endoplasmic reticulum;rough endoplasmic reticulum;nuclear heterochromatin;heme binding;endoplasmic reticulum membrane;cell;microvillus membrane;basal plasma membrane;nuclear membrane;perinuclear region of cytoplasm;iron ion binding;aromatase activity;oxidative deethylation
1	CH.CC	mme00604	MESP1	1.30504	1.28792	0.0213531	positive regulation of Notch signaling pathway involved in heart induction;RNA polymerase II cis-regulatory region sequence-specific DNA binding;sinoatrial node cell differentiation;signal transduction involved in regulation of gene expression;endothelial cell differentiation;neurogenesis;DNA-binding transcription activator activity, RNA polymerase II-specific;cardiac atrium formation;positive re…
1	CH.CC	mme02182	FOXB1	2.50276	0.787409	0.0213531	epithelial cell differentiation involved in mammary gland alveolus development;mammillothalamic axonal tract development;telencephalon cell migration;lactation;sequence-specific DNA binding;visual learning;ectoderm development;hypothalamus cell migration;inferior colliculus development;thalamus development;axon target recognition;DNA-binding transcription factor activity, RNA polymerase II-specif…
1	CH.CC	mme04258	CPEB4	5.48463	0.550486	0.0213531	postsynaptic density;cellular response to decreased oxygen levels;translation repressor activity, mRNA regulatory element binding;endoplasmic reticulum;translation factor activity, RNA binding;cellular response to glucose starvation;mRNA 3'-UTR binding;negative regulation of neuron apoptotic process;dendrite;nucleus;cellular response to amino acid stimulus;messenger ribonucleoprotein complex;resp…
1	CH.CC	mme11472	CIZ1	5.09329	0.432535	0.0213531	nucleoplasm;plasma membrane;protein binding;metal ion binding
1	CH.CC	mme14786	---NA---	4.54646	-0.815833	0.0213937	membrane;regulation of cell shape
1	CH.CC	mme16426	VACHA	2.57575	0.767814	0.0213937	xenobiotic transmembrane transporter activity;neurotransmitter transport;organic cation transport;ammonium transmembrane transport;acetate ester transport;terminal bouton;AP-1 adaptor complex;integral component of membrane;chemical synaptic transmission;xenobiotic transport;acetylcholine transmembrane transporter activity;AP-2 adaptor complex
1	CH.CC	mme01734	---NA---	6.41278	0.971144	0.0214298	protein binding
1	CH.CC	mme02751	PTPRZ	0.641775	1.12758	0.0215702	regulation of homophilic cell adhesion;negative regulation of cell population proliferation;integrin binding;visual learning;neuronal cell body;hematopoietic progenitor cell differentiation;regulation of dendrite morphogenesis;axonal fasciculation;negative regulation of neuron apoptotic process;positive regulation of oligodendrocyte differentiation;growth cone;negative regulation of cell-substrat…
1	CH.CC	mme14716	3BHS7	4.82051	-0.644126	0.0216119	endoplasmic reticulum membrane;lipid droplet;3-beta-hydroxy-delta5-steroid dehydrogenase activity;protein binding;cholesterol catabolic process;regulation of cell growth;intracellular membrane-bounded organelle;oxidation-reduction process;cholest-5-ene-3-beta,7-alpha-diol 3-beta-dehydrogenase activity;bile acid biosynthetic process;B cell chemotaxis
1	CH.CC	mme09739	ALK	2.46961	-0.900382	0.0216235	regulation of macromolecule metabolic process;identical protein binding;protein autophosphorylation;hippocampus development;regulation of nitrogen compound metabolic process;regulation of dopamine receptor signaling pathway;positive regulation of dendrite development;regulation of cell population proliferation;integral component of plasma membrane;transmembrane receptor protein tyrosine kinase ac…
1	CH.CC	mme00939	TENA	6.62407	-0.731501	0.0216631	extracellular matrix;extracellular matrix structural constituent;protein binding;cell adhesion;regulation of cell population proliferation
1	CH.CC	mme16038	HUNK	1.26278	-1.01797	0.0216808	nucleus;ATP binding;protein binding;multicellular organism development;cytoplasm;protein serine/threonine kinase activity;protein phosphorylation;intracellular signal transduction
1	CH.CC	mme13954	K1C17	9.25398	0.637032	0.021776	positive regulation of translation;response to estrogen;response to zinc ion;hemidesmosome assembly;MHC class II receptor activity;tongue morphogenesis;establishment of skin barrier;positive regulation of cell growth;keratin filament;extracellular exosome;basal part of cell;intermediate filament bundle assembly;cytosol;cornification;keratinocyte migration;response to ionizing radiation;regulation…
1	CH.CC	mme01181	HPPD	4.99661	-1.38216	0.0217971	endoplasmic reticulum membrane;L-phenylalanine catabolic process;metal ion binding;4-hydroxyphenylpyruvate dioxygenase activity;cytosol;Golgi membrane;tyrosine catabolic process;endoplasmic reticulum;oxidation-reduction process;lactoylglutathione lyase activity
1	CH.CC	mme04970	MIPEP	4.42444	-0.501808	0.0217971	protein processing involved in protein targeting to mitochondrion;mitochondrial matrix;metal ion binding;peptide metabolic process;metalloendopeptidase activity
1	CH.CC	mme12813	TRIL	3.60793	-0.883807	0.0220688	membrane;protein binding;immune system process;response to stimulus
1	CH.CC	mme00977	PKN2	1.90332	0.895004	0.0220895	nuclear body;cleavage furrow;activation of JUN kinase activity;spleen development;Golgi apparatus;negative regulation of protein kinase activity;renal system process;RNA polymerase binding;ATP binding;endosome;negative regulation of B cell proliferation;regulation of germinal center formation;intermediate filament cytoskeleton;regulation of immunoglobulin production;apical junction assembly;Rac G…
1	CH.CC	mme08752	K1107	4.99949	0.405803	0.0220895	endomembrane system;clathrin-coated vesicle;neuron projection;presynapse;protein binding;cellular component organization;synaptic vesicle recycling via endosome;synaptic vesicle endocytosis
1	CH.CC	mme17029	NAV3	2.34783	-0.896223	0.0220895	Golgi apparatus;lamellipodium;filopodium;actin binding;nervous system development;pancreas development;liver morphogenesis
1	CH.CC	mme11467	FUBP3	6.06866	-0.269288	0.0220919	nucleus;RNA binding;transcription, DNA-templated;positive regulation of gene expression;DNA-binding transcription activator activity, RNA polymerase II-specific
1	CH.CC	mme17232	SEM3C	3.54639	-0.756961	0.0220919	neural tube development;cardiac endothelial to mesenchymal transition;negative chemotaxis;positive regulation of cardiac neural crest cell migration involved in outflow tract morphogenesis;limb bud formation;post-embryonic development;pulmonary myocardium development;negative regulation of axon extension involved in axon guidance;chemorepellent activity;dichotomous subdivision of terminal units i…
1	CH.CC	mme06294	ANFC1	4.10951	0.503002	0.0221027	extracellular region;hormone activity;hormone receptor binding;cGMP biosynthetic process;receptor guanylyl cyclase signaling pathway
1	CH.CC	mme16696	LUC7L	6.76171	0.320615	0.0221027	U1 snRNP;nuclear speck;U2-type prespliceosome;mRNA binding;enzyme binding;identical protein binding;RS domain binding;mRNA splice site selection;negative regulation of striated muscle tissue development
1	CH.CC	mme15031	JIP3	7.12242	0.389587	0.0221109	Golgi membrane;smooth endoplasmic reticulum;dendrite;axolemma;cell body;perinuclear region of cytoplasm;MAP-kinase scaffold activity;JUN kinase binding;kinesin binding;receptor signaling complex adaptor activity;mitogen-activated protein kinase kinase binding;mitogen-activated protein kinase kinase kinase binding;in utero embryonic development;activation of JUN kinase activity;axon guidance;respi…
1	CH.CC	mme18111	GPM6B	5.20209	0.40761	0.0221952	regulation of focal adhesion assembly;negative regulation of protein localization to cell surface;regulation of actin cytoskeleton organization;neuron projection development;protein transport;membrane raft;integral component of membrane;extracellular matrix assembly;plasma membrane;positive regulation of bone mineralization;negative regulation of serotonin uptake
1	CH.CC	mme00555	MMP2	6.45199	-0.957749	0.0222269	response to hyperoxia;response to estrogen;response to radiation;negative regulation of cartilage condensation;metalloendopeptidase activity;face morphogenesis;ovulation from ovarian follicle;cell;response to retinoic acid;response to hypoxia;cellular response to fluid shear stress;response to electrical stimulus;zinc ion binding;response to hydrogen peroxide;plasma membrane;negative regulation o…
1	CH.CC	mme03081	AT2B2	5.65138	0.450499	0.0222269	auditory receptor cell stereocilium organization;protein C-terminus binding;locomotion;regulation of cell size;positive regulation of calcium ion transport;lactation;neuronal cell body membrane;cell;ATP binding;regulation of postsynaptic cytosolic calcium ion concentration;dendrite;locomotory behavior;cGMP metabolic process;otolith mineralization;calcium ion binding;neural retina development;regu…
1	CH.CC	mme06877	AGRB1	4.25323	0.524806	0.0222269	negative regulation of angiogenesis;postsynaptic density;GTPase activator activity;positive regulation of myoblast fusion;negative regulation of protein catabolic process;integral component of postsynaptic membrane;phagocytic cup;regulation of dendrite morphogenesis;positive regulation of reactive oxygen species biosynthetic process;lipopolysaccharide binding;dendrite;G protein-coupled receptor a…
1	CH.CC	mme08248	SX21B	3.83125	0.780668	0.0222269	negative regulation of transcription by RNA polymerase II;cell differentiation;anatomical structure morphogenesis;sequence-specific DNA binding;lens development in camera-type eye;nuclear transcription factor complex;DNA-binding transcription factor activity, RNA polymerase II-specific
1	CH.CC	mme02048	COX5A	7.41702	0.520595	0.0223166	nucleic acid binding;protein binding;cytochrome-c oxidase activity;metal ion binding;mitochondrial electron transport, cytochrome c to oxygen;proton transmembrane transport;mitochondrial respiratory chain complex IV
1	CH.CC	mme13648	EPHB3	5.56396	0.35872	0.0223166	peptidyl-tyrosine phosphorylation;regulation of cell-cell adhesion;regulation of blood coagulation;central nervous system projection neuron axonogenesis;protein autophosphorylation;neuronal cell body;learning;axonal fasciculation;optic nerve morphogenesis;protein-containing complex binding;dendrite;negative regulation of Ras protein signal transduction;positive regulation of synaptic plasticity;c…
1	CH.CC	mme15750	OTOF	4.54456	0.532088	0.0223166	Golgi membrane;endoplasmic reticulum;presynaptic active zone membrane;cell projection;endoplasmic reticulum membrane;sensory perception of sound;plasma membrane organization;protein binding;synaptic vesicle priming;startle response;calcium ion binding;response to auditory stimulus;integral component of membrane;cell junction;synaptic vesicle membrane;basolateral plasma membrane;neuromuscular proc…
1	CH.CC	mme18568	---NA---	2.30181	0.704678	0.0223166	NA
1	CH.CC	mme01685	MCCB	5.81073	-0.372162	0.0223792	3-methylcrotonyl-CoA carboxylase complex, mitochondrial;mitochondrial matrix;cytosol;methylcrotonoyl-CoA carboxylase activity;protein binding;ATP binding;leucine catabolic process;biotin metabolic process;coenzyme A metabolic process
1	CH.CC	mme10725	UBS3B	3.75638	-0.375688	0.0223897	identical protein binding;negative regulation of platelet aggregation;collagen-activated tyrosine kinase receptor signaling pathway;negative regulation of bone resorption;negative regulation of protein kinase activity;regulation of release of sequestered calcium ion into cytosol;nucleus;ubiquitin protein ligase binding;negative regulation of signal transduction;cytoplasm;regulation of protein bin…
1	CH.CC	mme00081	MYEF2	5.66553	0.364048	0.0224612	negative regulation of transcription by RNA polymerase II;nucleus;RNA binding;neuron differentiation;RNA polymerase II cis-regulatory region sequence-specific DNA binding;myotube differentiation;DNA-binding transcription repressor activity, RNA polymerase II-specific;ribonucleoprotein complex
1	CH.CC	mme01933	FBLN1	3.3274	-0.644044	0.0224612	extracellular region;calcium ion binding
1	CH.CC	mme08037	FZD7A	2.40961	-0.86058	0.0224612	Wnt-activated receptor activity;planar cell polarity pathway involved in neural tube closure;protein localization;dorsal/ventral axis specification;non-canonical Wnt signaling pathway via JNK cascade;negative regulation of oxidative stress-induced neuron death;positive regulation of DNA-binding transcription factor activity;cell;phosphatidylinositol-4,5-bisphosphate binding;lung alveolus developm…
1	CH.CC	mme12171	RBM33	7.35467	0.307143	0.0224612	NA
1	CH.CC	mme14558	---NA---	0.831609	-1.23515	0.0224612	NA
1	CH.CC	mme15004	NPTX1	4.27873	0.593543	0.0224612	axonogenesis involved in innervation;regulation of postsynaptic density assembly;mitochondrial fragmentation involved in apoptotic process;neuron projection;plasma membrane;synaptic cleft;central nervous system development;mitochondrial transport;metal ion binding;cellular response to glucose stimulus;regulation of postsynaptic neurotransmitter receptor activity;neurotransmitter receptor localiza…
1	CH.CC	mme16550	TNR16	0.199276	-1.76743	0.0224612	positive regulation of cellular protein metabolic process;negative regulation of angiogenesis;negative regulation of fibroblast growth factor receptor signaling pathway;postsynaptic density;positive regulation of neuron differentiation;axon guidance;death receptor activity;positive regulation of intracellular signal transduction;neuronal cell body;intracellular protein transport;neuron projection…
1	CH.CC	mme00497	TLN2	6.93165	-0.433292	0.022649	actin filament binding;cell;cytoskeleton;focal adhesion;cytoplasm;fascia adherens;ruffle;structural constituent of cytoskeleton;cell adhesion;synapse;cytoskeletal anchoring at plasma membrane;plasma membrane
1	CH.CC	mme00954	---NA---	2.31497	1.30922	0.022649	NA
1	CH.CC	mme02491	DGAT1	2.12417	1.00775	0.022649	acylglycerol acyl-chain remodeling;lipid storage;insulin secretion;diacylglycerol O-acyltransferase activity;response to human chorionic gonadotropin;diacylglycerol metabolic process;endoplasmic reticulum membrane;regulation of vitamin A metabolic process;fatty acid binding;regulation of intestinal lipid absorption;positive regulation of fatty acid oxidation;2-acylglycerol O-acyltransferase activ…
1	CH.CC	mme08380	ARHG7	5.0456	0.491998	0.022649	astrocyte cell migration;protein kinase binding;regulation of Rho protein signal transduction;positive regulation of protein binding;positive regulation of growth hormone secretion;G protein-coupled receptor signaling pathway;Golgi organization;presynaptic actin cytoskeleton organization;Rho guanyl-nucleotide exchange factor activity;neuronal cell body;regulation of GTP binding;storage vacuole;po…
1	CH.CC	mme14293	MSMO1	7.70474	0.653753	0.022649	endoplasmic reticulum membrane;C-4 methylsterol oxidase activity;iron ion binding;cholesterol biosynthetic process;integral component of membrane;endoplasmic reticulum;oxidation-reduction process;fatty acid biosynthetic process;plasma membrane
1	CH.CC	mme00270	TUB	5.0087	0.400868	0.0226855	extracellular region;nucleus;cytosol;plasma membrane;cilium;G protein-coupled receptor binding;intraciliary transport particle A binding;phagocytosis, recognition;sensory perception of sound;regulation of G protein-coupled receptor signaling pathway;response to hormone;intraciliary transport;photoreceptor cell maintenance;positive regulation of phagocytosis;retina development in camera-type eye;r…
1	CH.CC	mme08211	SP9	2.84584	0.584682	0.0226855	nucleus;DNA-binding transcription factor activity, RNA polymerase II-specific;DNA binding;metal ion binding;regulation of transcription by RNA polymerase II;embryonic limb morphogenesis;embryonic pectoral fin morphogenesis;positive regulation of fibroblast growth factor receptor signaling pathway
1	CH.CC	mme04240	GPX3	3.34401	0.58508	0.0227036	selenium binding;response to lipid hydroperoxide;transcription factor binding;hydrogen peroxide catabolic process;response to corticosterone;extracellular space;response to molecule of fungal origin;protein homotetramerization;glutathione peroxidase activity;sperm plasma membrane;glutathione metabolic process;response to drug;lipid metabolic process;response to selenium ion;cellular response to o…
1	CH.CC	mme08152	S4A10	3.90949	0.521449	0.0227036	multicellular organism growth;retina vasculature morphogenesis in camera-type eye;locomotory exploration behavior;post-embryonic development;protein glycosylation;neuronal cell body membrane;brain morphogenesis;inorganic anion exchanger activity;chloride transport;response to light stimulus;basal dendrite;cell;sodium ion transport;integral component of plasma membrane;apical dendrite;CA3 pyramida…
1	CH.CC	mme03494	CK2N2	5.04357	0.459942	0.0227099	postsynaptic density;protein kinase binding;negative regulation of cell population proliferation;negative regulation of cell cycle;chemical synaptic transmission;negative regulation of proteolysis;neuronal cell body;calcium-dependent protein kinase inhibitor activity;dendrite;nucleus;positive regulation of gene expression;negative regulation of ERK1 and ERK2 cascade;cytosol;cell junction;negative…
1	CH.CC	mme16871	CAH10	0.737028	0.926005	0.0227806	carbonate dehydratase activity;zinc ion binding;brain development
1	CH.CC	mme01439	KT5AA	8.15543	0.491288	0.0230793	regulation of DNA damage response, signal transduction by p53 class mediator;chromosome;cell cycle;dorsal/ventral pattern formation;histone methyltransferase activity (H4-K20 specific);nucleoplasm;cell division;negative regulation of transcription by RNA polymerase II;p53 binding;histone lysine methylation;transcription corepressor activity;positive regulation of gene expression;cytosol;peptidyl-…
1	CH.CC	mme06268	GBB3	5.06905	0.4628	0.0230969	cell population proliferation;adenylate cyclase-activating dopamine receptor signaling pathway;retina development in camera-type eye;regulation of hormone metabolic process;cellular response to prostaglandin E stimulus;cell volume homeostasis;regulation of phospholipid metabolic process;cell;dendrite;phototransduction, visible light;cardiac muscle cell apoptotic process;spectrin binding;GTPase ac…
1	CH.CC	mme08089	T198B	4.58165	0.502242	0.02322	plasma membrane;cytoplasmic vesicle;positive regulation of canonical Wnt signaling pathway
1	CH.CC	mme10722	ATS15	3.47995	-0.911081	0.02322	extracellular matrix binding;zinc ion binding;extracellular space;proteolysis;heparin binding;extracellular matrix;metalloendopeptidase activity;cell surface
1	CH.CC	mme19242	SIX3	2.59396	0.636113	0.0232597	regulation of neuroblast proliferation;regulation of neural retina development;telencephalon regionalization;RNA polymerase II cis-regulatory region sequence-specific DNA binding;forebrain anterior/posterior pattern specification;negative regulation of neuron differentiation;forebrain dorsal/ventral pattern formation;DNA-binding transcription activator activity, RNA polymerase II-specific;circadi…
1	CH.CC	mme13151	T200A	3.15325	0.573668	0.0232747	NA
1	CH.CC	mme00521	SPP2A	5.97701	-0.526509	0.0232906	protein homodimerization activity;membrane protein intracellular domain proteolysis;aspartic endopeptidase activity, intramembrane cleaving;lysosomal membrane;plasma membrane;nucleoplasm;late endosome membrane;centrosome;membrane protein ectodomain proteolysis;actin cytoskeleton;Golgi-associated vesicle membrane;integral component of lumenal side of endoplasmic reticulum membrane;integral compone…
1	CH.CC	mme07944	WDR3	5.20634	-0.407645	0.0232952	nucleoplasm;nuclear membrane;small-subunit processome;Pwp2p-containing subcomplex of 90S preribosome;protein binding;snoRNA binding;maturation of SSU-rRNA
1	CH.CC	mme06670	IRX1B	4.18264	0.453425	0.0233895	specification of pronephric tubule identity;neural crest cell fate specification;Spemann organizer formation at the dorsal lip of the blastopore;sensory organ morphogenesis;mesoderm development;transcription regulatory region DNA binding;negative regulation of neuron differentiation;positive regulation of neuron differentiation;midbrain-hindbrain boundary development;sequence-specific DNA binding…
1	CH.CC	mme07241	IQEC1	5.26912	-0.540585	0.0233895	nucleolus;cytoplasm;Schaffer collateral - CA1 synapse;glutamatergic synapse;postsynaptic density, intracellular component;ARF guanyl-nucleotide exchange factor activity;lipid binding;protein kinase binding;actin cytoskeleton organization;regulation of ARF protein signal transduction;positive regulation of GTPase activity;positive regulation of keratinocyte migration;regulation of postsynaptic neu…
1	CH.CC	mme19672	RBM48	-0.479871	1.94516	0.0233895	NA
1	CH.CC	mme01600	SCAM1	4.9145	0.367723	0.0234957	protein domain specific binding;protein transport;integral component of synaptic vesicle membrane;neutrophil degranulation;post-Golgi vesicle-mediated transport;recycling endosome membrane;clathrin-coated vesicle;endocytosis;plasma membrane;zymogen granule membrane;trans-Golgi network membrane;specific granule membrane
1	CH.CC	mme05832	---NA---	0.911239	1.16583	0.0235212	NA
1	CH.CC	mme08215	CHIN	5.83132	0.460775	0.0235212	phorbol ester receptor activity;motor neuron axon guidance;metal ion binding;regulation of axonogenesis;ephrin receptor signaling pathway;GTPase activator activity;ephrin receptor binding;positive regulation of GTPase activity;intracellular signal transduction
1	CH.CC	mme14834	TOM1	5.10798	0.489351	0.0235833	early endosome;endosomal transport;cytosol;neutrophil degranulation;clathrin binding;intracellular protein transport;azurophil granule membrane;plasma membrane;specific granule membrane
1	CH.CC	mme08055	EPHA3	5.2432	-0.502421	0.0236742	response to cytokine;negative regulation of endocytosis;peptidyl-tyrosine phosphorylation;regulation of microtubule cytoskeleton organization;motor neuron axon guidance;endocardial cushion development;extracellular region;neuron projection;nucleoplasm;cellular response to follicle-stimulating hormone stimulus;integral component of plasma membrane;ATP binding;regulation of epithelial to mesenchyma…
1	CH.CC	mme03240	CAC1D	5.19718	0.473745	0.0237188	calcium ion import;dendrite membrane;voltage-gated calcium channel activity involved SA node cell action potential;alpha-actinin binding;positive regulation of adenylate cyclase activity;neuronal cell body;memory;positive regulation of calcium ion transmembrane transport via high voltage-gated calcium channel;sensory perception of sound;dendrite;heart development;ankyrin binding;PDZ domain bindin…
1	CH.CC	mme04563	MB211	5.25068	0.467936	0.0237188	nucleus;cytoplasm;protein binding;ATP binding;GTP binding;nucleotidyltransferase activity;metal ion binding;lens development in camera-type eye;nervous system development;positive regulation of cell population proliferation;embryonic body morphogenesis;embryonic eye morphogenesis;embryonic cranial skeleton morphogenesis;retina development in camera-type eye
1	CH.CC	mme12170	HME2A	2.48084	0.69611	0.0237188	axonogenesis involved in innervation;apoptotic process involved in morphogenesis;midbrain development;midbrain-hindbrain boundary morphogenesis;sequence-specific DNA binding;cell fate specification;RSC-type complex;regulation of transcription by RNA polymerase II
1	CH.CC	mme00353	AATM	8.30642	-0.370224	0.0237312	pyridoxal phosphate binding;lactation;L-aspartate:2-oxoglutarate aminotransferase activity;L-kynurenine metabolic process;perikaryon;response to ethanol;response to insulin;fatty acid transport;amino acid binding;kynurenine-oxoglutarate transaminase activity;response to muscle activity;gluconeogenesis;protein homodimerization activity;female pregnancy;response to morphine;protein folding;phosphol…
1	CH.CC	mme16512	CASP7	1.80153	-1.02852	0.0237312	aspartic-type endopeptidase activity;response to UV;aging;execution phase of apoptosis;nucleoplasm;heart development;cysteine-type endopeptidase activity involved in execution phase of apoptosis;protein binding;striated muscle cell differentiation;cellular response to staurosporine;cytosol;leukocyte apoptotic process;protein processing;neuron apoptotic process
1	CH.CC	mme12182	WDR60	3.23015	0.758993	0.023739	pericentriolar material;spindle pole;cytoplasmic dynein complex;interphase microtubule organizing center;ciliary tip;ciliary base;dynein light chain binding;intraciliary transport involved in cilium assembly;embryonic skeletal system morphogenesis
1	CH.CC	mme09121	KANK4	4.24209	0.522446	0.0237979	negative regulation of Rho protein signal transduction;microtubule cytoskeleton;negative regulation of cell population proliferation;negative regulation of programmed cell death;negative regulation of transcription by RNA polymerase II;negative regulation of neuron projection development;negative regulation of vitamin D receptor signaling pathway;negative regulation of G1/S transition of mitotic …
1	CH.CC	mme02029	SIM29	1.92013	0.999028	0.0238808	NA
1	CH.CC	mme08269	GLRA2	4.01242	0.522025	0.0238808	regulation of postsynaptic membrane potential;synaptic transmission, glycinergic;extracellularly glycine-gated chloride channel activity;chloride transmembrane transport;transmitter-gated ion channel activity involved in regulation of postsynaptic membrane potential;integral component of postsynaptic specialization membrane;neuron projection;glycinergic synapse;glycine-gated chloride ion channel …
1	CH.CC	mme15651	KI13B	4.93444	-0.423414	0.0239059	ATPase activity;protein kinase binding;signal transduction;T cell activation;kinesin complex;microtubule-based movement;microtubule;microtubule binding;protein targeting;ATP binding;microtubule motor activity;cytoplasm;regulation of axonogenesis;axon;14-3-3 protein binding
1	CH.CC	mme19222	SF3B1	2.97431	-0.770707	0.0239159	chromatin;U2 snRNP;U12-type spliceosomal complex;nuclear matrix;nuclear speck;U11/U12 snRNP;U2-type prespliceosome;U2-type precatalytic spliceosome;catalytic step 2 spliceosome;chromatin binding;mRNA binding;splicing factor binding;spliceosomal complex assembly;blastocyst formation;anterior/posterior pattern specification
1	CH.CC	mme00913	DTX3L	2.88917	-0.681487	0.0239224	positive regulation of chromatin binding;ubiquitin protein ligase activity;positive regulation of protein binding;positive regulation of NAD+ ADP-ribosyltransferase activity;enzyme activator activity;nucleoplasm;negative regulation of ubiquitin-protein transferase activity;early endosome;positive regulation of transcription, DNA-templated;enzyme inhibitor activity;cytosol;protein autoubiquitinati…
1	CH.CC	mme08429	TBCD4	4.91885	-0.613838	0.0239224	cellular response to insulin stimulus;cytoplasmic vesicle membrane;vesicle-mediated transport;activation of GTPase activity;GTPase activator activity;cytosol;intracellular protein transport;Rab GTPase binding
1	CH.CC	mme14046	AGRL1	5.79452	0.412388	0.0239224	latrotoxin receptor activity;toxic substance binding;postsynaptic density;calcium-mediated signaling using intracellular calcium source;positive regulation of synapse maturation;cell adhesion molecule binding;heterophilic cell-cell adhesion via plasma membrane cell adhesion molecules;brain development;adenylate cyclase-activating G protein-coupled receptor signaling pathway;integral component of …
1	CH.CC	mme19037	FLNC	4.91972	-0.815614	0.0239224	actin filament binding;actin filament-based process;Z disc;identical protein binding;sarcoplasm;ankyrin binding;sarcolemma;actin cytoskeleton;cytosol;costamere;cell junction assembly;muscle fiber development
1	CH.CC	mme10677	RHG31	3.49991	-1.00411	0.0239665	cell projection;protein binding;signal transduction
1	CH.CC	mme15996	MMSA	7.45044	-0.462698	0.0240239	brown fat cell differentiation;fatty-acyl-CoA binding;mitochondrial matrix;beta-alanine catabolic process;methylmalonate-semialdehyde dehydrogenase (acylating) activity;thiolester hydrolase activity;valine catabolic process;oxidation-reduction process;thymine catabolic process;malonate-semialdehyde dehydrogenase (acetylating) activity;nucleoplasm
1	CH.CC	mme05485	HMX3A	2.40693	0.601501	0.0241906	nucleus;DNA-binding transcription factor activity;RNA polymerase II cis-regulatory region sequence-specific DNA binding;nervous system development;cell differentiation;positive regulation of transcription by RNA polymerase II
1	CH.CC	mme07500	PFKAM	8.14719	0.804208	0.0241906	muscle cell cellular homeostasis;AMP binding;protein C-terminus binding;fructose 6-phosphate metabolic process;glycolysis from storage polysaccharide through glucose-1-phosphate;carbohydrate phosphorylation;positive regulation of transcription by RNA polymerase II;6-phosphofructokinase activity;cell;ATP binding;fructose binding;6-phosphofructokinase complex;protein homotetramerization;sperm princ…
1	CH.CC	mme13744	PCDH8	5.33757	0.451497	0.0241906	long-term memory;Schaffer collateral - CA1 synapse;regulation of synaptic membrane adhesion;somitogenesis;calcium ion binding;modulation of chemical synaptic transmission;morphogenesis of embryonic epithelium;glutamatergic synapse;homophilic cell adhesion via plasma membrane adhesion molecules;integral component of postsynaptic membrane
1	CH.CC	mme18730	DMD	5.45453	-1.00688	0.0241906	postsynaptic density;regulation of voltage-gated calcium channel activity;establishment of blood-nerve barrier;Golgi apparatus;neuronal cell body;sarcolemma;dystrophin-associated glycoprotein complex;astrocyte projection;cellular protein-containing complex assembly;negative regulation of peptidyl-serine phosphorylation;positive regulation of neuron projection development;regulation of cell cycle;…
1	CH.CC	mme00536	INSY1	2.0928	0.843343	0.0243732	synapse
1	CH.CC	mme03987	---NA---	2.84372	0.976997	0.0243732	NA
1	CH.CC	mme12331	LAMA1	2.73094	0.599688	0.0243732	laminin-1 complex;extracellular space;cell-cell junction;extracellular matrix structural constituent;protein binding;glycosphingolipid binding;protein phosphorylation;cell surface receptor signaling pathway;neuron projection development;establishment of epithelial cell apical/basal polarity;epithelial tube branching involved in lung morphogenesis;branching involved in salivary gland morphogenesis…
1	CH.CC	mme02556	PAG15	5.5965	-0.581354	0.0246603	lysophospholipase activity;fatty acid catabolic process;extracellular space;phosphatidylcholine metabolic process;calcium-independent phospholipase A2 activity;O-acyltransferase activity;ceramide metabolic process;phospholipid binding;phosphatidylethanolamine catabolic process;lysosome;nucleoplasm
1	CH.CC	mme10546	POSTN	3.13268	-1.48806	0.0247063	collagen-containing extracellular matrix;cell adhesion molecule binding;regulation of systemic arterial blood pressure;heparin binding;response to mechanical stimulus;trans-Golgi network;response to hypoxia;bone regeneration;neuromuscular junction;cellular response to tumor necrosis factor;positive regulation of smooth muscle cell migration;response to muscle activity;regulation of Notch signalin…
1	CH.CC	mme01578	RN122	4.10241	0.560754	0.0247474	zinc ion binding;proteasome-mediated ubiquitin-dependent protein catabolic process;ubiquitin protein ligase activity;protein binding;negative regulation of mitochondrial membrane potential;positive regulation of apoptotic process;integral component of membrane;Golgi apparatus;endoplasmic reticulum;protein autoubiquitination
1	CH.CC	mme04914	T255B	0.893458	-1.12412	0.0247474	NA
1	CH.CC	mme03197	GTR11	0.598876	-1.18055	0.0249204	integral component of membrane;cell junction;glucose transmembrane transporter activity;plasma membrane;nucleoplasm;glucose transmembrane transport
1	CH.CC	mme05956	RAB1A	6.24991	0.310125	0.0249204	establishment of endothelial intestinal barrier;positive regulation of glycoprotein metabolic process;Golgi organization;COPII-coated vesicle cargo loading;Golgi membrane;endoplasmic reticulum-Golgi intermediate compartment;neuronal cell body;intracellular protein transport;post-translational protein modification;endoplasmic reticulum membrane;exocytic vesicle;GTP binding;cell;early endosome;pres…
1	CH.CC	mme07179	ILRUN	4.44117	-0.446709	0.0249204	phagophore assembly site;nucleus;ubiquitin binding;macroautophagy;negative regulation of type I interferon production;negative regulation of tumor necrosis factor production;negative regulation of DNA binding;innate immune response;negative regulation of defense response to virus;negative regulation of protein localization to nucleus
1	CH.CC	mme08970	PRRX1	3.97809	-1.22301	0.0249204	HMG box domain binding;RNA polymerase II cis-regulatory region sequence-specific DNA binding;roof of mouth development;embryonic cranial skeleton morphogenesis;middle ear morphogenesis;artery morphogenesis;positive regulation of mesenchymal cell proliferation;DNA-binding transcription repressor activity, RNA polymerase II-specific;positive regulation of transcription by RNA polymerase II;neuronal…
1	CH.CC	mme10435	RB39B	2.80888	0.524766	0.0249204	GTP binding;cytoplasmic vesicle membrane;vesicle-mediated transport;synapse organization;GTPase activity;Rab protein signal transduction;regulation of autophagy;Golgi apparatus;intracellular protein transport;neuron projection;plasma membrane;myosin V binding
1	CH.CC	mme11671	KIF2A	4.87535	0.497937	0.0249204	spindle pole;nucleolus;lysosome;centrosome;centriole;cytosol;kinesin complex;spindle microtubule;nuclear body;sperm principal piece;centriolar subdistal appendage;microtubule motor activity;ATP binding;microtubule binding;ATPase activity;protein kinase binding;retrograde vesicle-mediated transport, Golgi to endoplasmic reticulum;microtubule-based movement;microtubule depolymerization;nervous syst…
1	CH.CC	mme12284	RGS20	3.00043	0.639526	0.0249204	trans-Golgi network;protein binding;GTPase activity;GTPase activator activity;regulation of G protein-coupled receptor signaling pathway;plasma membrane
1	CH.CC	mme13179	NIM1	2.67532	1.00778	0.0249204	magnesium ion binding;nucleus;ATP binding;cytoplasm;protein serine/threonine kinase activity;protein phosphorylation;intracellular signal transduction
1	CH.CC	mme01644	PI4KA	5.41282	-0.410315	0.0249821	multi-organism membrane organization;ATP binding;viral RNA genome replication;phosphatidylinositol-mediated signaling;viral replication complex;Golgi-associated vesicle membrane;phosphatidylinositol phosphorylation;1-phosphatidylinositol 4-kinase activity;viral replication complex formation and maintenance;plasma membrane
1	CH.CC	mme07792	K2C8	9.49568	-0.426238	0.0252566	keratin filament;cytoplasm;structural molecule activity;nuclear matrix;visual perception;response to stimulus;nucleoplasm
1	CH.CC	mme08660	XPR1	5.05815	-0.473428	0.025271	cell;Golgi apparatus;integral component of membrane;intrinsic component of plasma membrane;inositol hexakisphosphate binding;virus receptor activity;G protein-coupled receptor activity;phosphate ion transmembrane transporter activity;efflux transmembrane transporter activity;skeletal system development;G protein-coupled receptor signaling pathway;response to virus;microglia differentiation;cellul…
1	CH.CC	mme17622	HNRPC	4.94674	0.483651	0.025271	protein domain specific binding;identical protein binding;3'-UTR-mediated mRNA stabilization;negative regulation of mRNA modification;intracellular non-membrane-bounded organelle;telomerase holoenzyme complex;mRNA splicing, via spliceosome;catalytic step 2 spliceosome;telomerase RNA binding;enzyme inhibitor activity;pronucleus;ribonucleoprotein complex binding;mRNA binding;cytosol;nucleoplasmic p…
1	CH.CC	mme08476	OLIG3	2.6692	0.756173	0.0252797	negative regulation of transcription by RNA polymerase II;nucleus;DNA-binding transcription factor activity;spinal cord motor neuron migration;transcription corepressor activity;spinal cord oligodendrocyte cell differentiation;protein dimerization activity;myelination;oligodendrocyte cell fate specification;regulation of neurogenesis;spinal cord motor neuron cell fate specification
1	CH.CC	mme01241	ARI5A	0.0696471	-1.39529	0.0253294	nucleus;DNA binding;nuclear receptor binding;positive regulation of cytokine secretion;response to stimulus;regulation of transcription by RNA polymerase II
1	CH.CC	mme11757	MALD2	2.76845	-0.639577	0.0253294	cytoplasm;bicellular tight junction;paranodal junction;Schmidt-Lanterman incisure;tricellular tight junction;plasma membrane region;sensory perception of sound;cell-cell junction organization
1	CH.CC	mme15547	HXB6A	3.39617	0.516606	0.0253675	DNA binding
1	CH.CC	mme00036	ATS7	2.92715	-1.06682	0.0253979	protein binding;cellular response to BMP stimulus;cellular response to interleukin-1;cellular response to tumor necrosis factor;negative regulation of chondrocyte differentiation;extracellular matrix;metalloendopeptidase activity;proteolysis involved in cellular protein catabolic process;cell surface
1	CH.CC	mme09343	TMM47	3.20077	0.534765	0.0254003	plasma membrane;adherens junction;integral component of membrane;protein binding
1	CH.CC	mme02196	TSN3	5.13423	-0.432142	0.0254051	integral component of plasma membrane;cell migration
1	CH.CC	mme17658	DCLK2	5.50251	0.379199	0.0254051	negative regulation of protein localization to nucleus;ATP binding;protein kinase activity;hippocampus development;microtubule cytoskeleton organization;peptidyl-serine phosphorylation;pyramidal neuron development;intracellular signal transduction;microtubule
1	CH.CC	mme08768	SOX14	2.63282	0.706064	0.0254067	anatomical structure morphogenesis;sequence-specific DNA binding;hypothalamus development;chromatin binding;positive regulation of transcription by RNA polymerase II;visual perception;nuclear transcription factor complex;DNA-binding transcription factor activity, RNA polymerase II-specific;negative regulation of transcription by RNA polymerase II;protein binding;entrainment of circadian clock;nuc…
1	CH.CC	mme05732	NRX3A	2.34212	0.678069	0.0254319	slit diaphragm;regulation of insulin secretion involved in cellular response to glucose stimulus;cell adhesion molecule binding;sprouting angiogenesis;vocal learning;synaptic vesicle clustering;regulation of postsynaptic density assembly;negative regulation of filopodium assembly;neuronal cell body;protein-containing complex binding;positive regulation of protein kinase A signaling;trans-synaptic…
1	CH.CC	mme16103	LAMA2	7.81609	-0.631017	0.0254695	basement membrane;synaptic cleft;sarcolemma;regulation of embryonic development;axon guidance;positive regulation of synaptic transmission, cholinergic;neuromuscular junction;regulation of cell adhesion;regulation of cell migration;signaling receptor binding
1	CH.CC	mme14198	---NA---	2.12991	-2.20289	0.0254904	protein binding
1	CH.CC	mme02184	RORAA	5.02249	0.424056	0.0255003	oxysterol binding;RNA polymerase II cis-regulatory region sequence-specific DNA binding;cerebellar granule cell precursor proliferation;DNA-binding transcription activator activity, RNA polymerase II-specific;negative regulation of I-kappaB kinase/NF-kappaB signaling;positive regulation of transcription by RNA polymerase II;steroid hormone mediated signaling pathway;cholesterol homeostasis;positi…
1	CH.CC	mme16561	ERBB2	5.11444	-0.714389	0.0255888	growth factor binding;positive regulation of phosphatidylinositol 3-kinase signaling;negative regulation of ERBB signaling pathway;positive regulation of translation;protein C-terminus binding;response to progesterone;positive regulation of Ras protein signal transduction;protein autophosphorylation;response to axon injury;tongue development;positive regulation of GTPase activity;protein-containi…
1	CH.CC	mme01248	PIPNB	3.56905	-0.721785	0.0256474	retrograde vesicle-mediated transport, Golgi to endoplasmic reticulum;phosphatidylinositol binding;Golgi membrane;phosphatidylglycerol binding;phosphatidylinositol transfer activity;visual perception;phosphatidylcholine transporter activity;nucleus organization;endoplasmic reticulum membrane;stearic acid binding;fatty-acyl-CoA binding;in utero embryonic development;axonogenesis;lipid metabolic pr…
1	CH.CC	mme05082	HES6	4.87699	0.434673	0.0256642	negative regulation of transcription by RNA polymerase II;transcription factor complex;transcription coregulator activity;RNA polymerase II regulatory region sequence-specific DNA binding;nervous system development;cell differentiation;protein dimerization activity;DNA-binding transcription repressor activity, RNA polymerase II-specific
1	CH.CC	mme12065	EYA1	4.90515	-0.557664	0.0256807	nuclear body;protein sumoylation;outer ear morphogenesis;outflow tract morphogenesis;middle ear morphogenesis;regulation of neuron differentiation;positive regulation of transcription by RNA polymerase II;double-strand break repair;sensory perception of sound;RNA binding;neuron fate specification;positive regulation of epithelial cell proliferation;histone dephosphorylation;peptidyl-tyrosine deph…
1	CH.CC	mme04137	---NA---	0.10452	-1.70669	0.025748	NA
1	CH.CC	mme00026	S2544	2.58238	0.640755	0.0259071	mitochondrion;membrane;branched-chain amino acid transmembrane transporter activity;branched-chain amino acid catabolic process;branched-chain amino acid transport;regulation of cold-induced thermogenesis
1	CH.CC	mme03034	VIAAT	4.38649	0.433275	0.0259586	integral component of plasma membrane;integral component of synaptic vesicle membrane;dendrite terminus;cone cell pedicle;presynaptic active zone;cell tip;inhibitory synapse;clathrin-sculpted gamma-aminobutyric acid transport vesicle membrane;GABA-ergic synapse;glycine transmembrane transporter activity;gamma-aminobutyric acid:proton symporter activity;amino acid transmembrane transport;neurotran…
1	CH.CC	mme09546	K1522	4.03671	-0.594103	0.0259826	NA
1	CH.CC	mme00209	EPA2A	3.25695	0.547863	0.0259828	nuclear inclusion body;identical protein binding;positive regulation of polynucleotide adenylyltransferase activity;poly(A) binding;termination of RNA polymerase II transcription;protein self-association;mRNA polyadenylation;mRNA splicing, via spliceosome;nucleoplasm;RNA polymerase binding;MAPK cascade;cellular response to lipopolysaccharide;cytoplasm;ribonucleoprotein complex;poly(A)+ mRNA expor…
1	CH.CC	mme07776	KCNQ2	4.36914	0.473195	0.0259828	voltage-gated potassium channel activity;axon initial segment;calmodulin binding;potassium ion transmembrane transport;ankyrin binding;voltage-gated potassium channel complex;protein N-terminus binding;nervous system development;chemical synaptic transmission;node of Ranvier;transmission of nerve impulse;cell surface
1	CH.CC	mme17299	PCLO	4.81343	0.537102	0.0259828	postsynaptic density;cytoskeleton organization;insulin secretion;synaptic vesicle clustering;neuronal cell body;ribbon synapse;rod spherule;Golgi-associated vesicle;cone cell pedicle;growth cone;dendrite;trans-Golgi network;terminal bouton;presynapse to nucleus signaling pathway;calcium ion binding;neuromuscular junction;glutamatergic synapse;protein localization to synapse;presynaptic active zon…
1	CH.CC	mme04709	SH2B2	4.67385	0.420548	0.0259944	identical protein binding;SH3/SH2 adaptor activity;insulin receptor signaling pathway;regulation of Ras protein signal transduction;nervous system development;transmembrane receptor protein tyrosine kinase adaptor activity;actin filament;plasma membrane;antigen receptor-mediated signaling pathway;brown fat cell differentiation;cytoplasm;B-1 B cell homeostasis;cytokine-mediated signaling pathway;s…
1	CH.CC	mme01461	VP13A	6.20371	-0.400549	0.0260554	extrinsic component of membrane;dense core granule;sperm midpiece;protein binding;protein targeting to vacuole;Golgi to endosome transport;autophagy;nervous system development;locomotory behavior;flagellated sperm motility;sperm mitochondrion organization;social behavior;protein retention in Golgi apparatus
1	CH.CC	mme03016	NECA1	3.50881	0.541672	0.0261972	nucleoplasm;cytosol;metal ion binding;blastocyst hatching;regulation of amyloid precursor protein biosynthetic process
1	CH.CC	mme03838	FHL1	4.22148	-0.727309	0.0261972	zinc ion binding;positive regulation of potassium ion transport;regulation of potassium ion transmembrane transporter activity;regulation of membrane depolarization;ion channel binding;plasma membrane;muscle organ development;nucleus;negative regulation of cell growth;cell differentiation;negative regulation of G1/S transition of mitotic cell cycle;cytosol;negative regulation of G2/M transition o…
1	CH.CC	mme12508	UBP2L	6.0668	-0.301114	0.0261972	Ada2/Gcn5/Ada3 transcription activator complex;PcG protein complex;protein binding;binding of sperm to zona pellucida;hematopoietic stem cell homeostasis
1	CH.CC	mme04661	MD13L	6.4002	0.282692	0.0262237	neural crest cell migration;mediator complex;nuclear receptor transcription coactivator activity;vitamin D receptor binding;negative regulation of DNA-binding transcription factor activity;triglyceride homeostasis;positive regulation of transcription by RNA polymerase II;cholesterol homeostasis;transcription initiation from RNA polymerase II promoter;thyroid hormone receptor binding
1	CH.CC	mme11492	---NA---	5.80781	0.570831	0.0263431	NA
1	CH.CC	mme08663	LHX4	3.38223	0.75042	0.0263436	zinc ion binding;motor neuron axon guidance;medial motor column neuron differentiation;RNA polymerase II regulatory region sequence-specific DNA binding;DNA-binding transcription activator activity, RNA polymerase II-specific;placenta development;positive regulation of transcription by RNA polymerase II;methyl-CpG binding;animal organ morphogenesis;nucleoplasm;protein binding;nuclear chromatin;ne…
1	CH.CC	mme07753	NR1H4	2.89805	-0.803485	0.0263753	positive regulation of ammonia assimilation cycle;negative regulation of interleukin-1 production;regulation of urea metabolic process;positive regulation of adipose tissue development;RNA polymerase II cis-regulatory region sequence-specific DNA binding;DNA-binding transcription activator activity, RNA polymerase II-specific;negative regulation of I-kappaB kinase/NF-kappaB signaling;positive reg…
1	CH.CC	mme04919	TRIPC	7.08549	-0.310399	0.0263843	ubiquitin-protein transferase activity;zinc ion binding;negative regulation of double-strand break repair;nuclear speck;regulation of embryonic development;cytosol;negative regulation of histone H2A K63-linked ubiquitination;thyroid hormone receptor binding;ubiquitin-dependent protein catabolic process
1	CH.CC	mme03450	PRELP	3.49755	-0.978991	0.0264211	extracellular matrix;extracellular matrix structural constituent;protein binding
1	CH.CC	mme14563	LGSN	0.691709	-1.89635	0.0264211	protein binding;cytoplasm;nitrogen utilization;glutamine biosynthetic process;plasma membrane;glutamate-ammonia ligase activity
1	CH.CC	mme07011	TNR5	3.1588	-1.44748	0.0266114	membrane;protein binding;regulation of cellular metabolic process;positive regulation of cellular process;regulation of immune response;regulation of nitrogen compound metabolic process;cellular response to stimulus;regulation of macromolecule metabolic process;regulation of primary metabolic process
1	CH.CC	mme05529	MINP1	3.56937	-0.507271	0.0268466	endoplasmic reticulum lumen;acid phosphatase activity;inositol-1,3,4,5,6-pentakisphosphate 3-phosphatase activity;inositol-1,4,5,6-tetrakisphosphate 6-phosphatase activity;bisphosphoglycerate 3-phosphatase activity;inositol-1,3,4,5-tetrakisphosphate 3-phosphatase activity;inositol hexakisphosphate 2-phosphatase activity;protein histidine phosphatase activity;ossification;polyphosphate metabolic p…
1	CH.CC	mme06674	ADCY2	2.27578	0.608725	0.0268542	adenylate cyclase-inhibiting G protein-coupled receptor signaling pathway;cAMP biosynthetic process;renal water homeostasis;activation of protein kinase A activity;cellular response to forskolin;adenylate cyclase binding;adenylate cyclase-activating G protein-coupled receptor signaling pathway;adenylate cyclase activity;magnesium ion binding;integral component of plasma membrane;ATP binding;dendr…
1	CH.CC	mme13359	OSBL1	4.60384	0.428815	0.0268653	late endosome;cytosol;membrane;intracellular membrane-bounded organelle;protein binding;phospholipid binding;sterol transporter activity;cholesterol binding;bile acid biosynthetic process;cholesterol metabolic process;sterol transport;vesicle-mediated transport;antigen processing and presentation of exogenous peptide antigen via MHC class II
1	CH.CC	mme01029	MLRV	4.38919	-1.07208	0.0268882	cytosol;myosin complex;A band;cardiac myofibril;actin monomer binding;calcium ion binding;structural constituent of muscle;myosin heavy chain binding;regulation of striated muscle contraction;immune response;skeletal muscle tissue development;post-embryonic development;muscle filament sliding;negative regulation of cell growth;muscle cell fate specification;muscle fiber development;cardiac myofib…
1	CH.CC	mme09736	BAHD1	2.83584	-0.623572	0.0268882	intracellular organelle;chromatin binding
1	CH.CC	mme13250	VATO	6.1241	0.306646	0.0268882	insulin receptor signaling pathway;transferrin transport;proton transmembrane transport;proton-exporting ATPase activity, phosphorylative mechanism;proton-transporting ATPase activity, rotational mechanism;phagosome acidification;cell;vacuolar proton-transporting V-type ATPase complex;regulation of macroautophagy;integral component of membrane;phagocytic vesicle membrane;endosome membrane;proton-…
1	CH.CC	mme14446	---NA---	4.26223	0.481348	0.0268882	NA
1	CH.CC	mme02178	OTU7A	4.31261	0.415407	0.0268959	thiol-dependent ubiquitin-specific protease activity;nucleus;DNA binding;zinc ion binding;protein K11-linked deubiquitination;protein deubiquitination involved in ubiquitin-dependent protein catabolic process;K63-linked polyubiquitin modification-dependent protein binding;cytosol;negative regulation of I-kappaB kinase/NF-kappaB signaling;protein K63-linked deubiquitination;protein K48-linked deub…
1	CH.CC	mme08394	IRL1B	2.88888	0.575495	0.0269246	signal transduction;heterophilic cell-cell adhesion via plasma membrane cell adhesion molecules;neuronal cell body;integral component of postsynaptic density membrane;voltage-gated calcium channel activity;signaling receptor binding;regulation of presynapse assembly;axon terminus;negative regulation of exocytosis;regulation of postsynapse organization;cell surface;dendrite;cytoplasm;trans-synapti…
1	CH.CC	mme13643	TBL1R	4.44146	-0.445429	0.0269246	multicellular organism growth;transcription regulatory region DNA binding;positive regulation of canonical Wnt signaling pathway;fat pad development;histone deacetylase complex;response to dietary excess;beta-catenin binding;positive regulation of transcription by RNA polymerase II;white fat cell differentiation;negative regulation of transcription by RNA polymerase II;proteasome-mediated ubiquit…
1	CH.CC	mme16078	TM121	0.810721	0.895766	0.0269246	integral component of membrane
1	CH.CC	mme15605	M3K7	3.8421	-0.501861	0.0269436	postsynaptic density;histone H3 acetylation;positive regulation of JUN kinase activity;I-kappaB phosphorylation;IkappaB kinase complex;activation of NF-kappaB-inducing kinase activity;Ada2/Gcn5/Ada3 transcription activator complex;Fc-epsilon receptor signaling pathway;positive regulation of I-kappaB kinase/NF-kappaB signaling;transforming growth factor beta receptor signaling pathway;positive reg…
1	CH.CC	mme16843	HBAD	2.11586	0.907267	0.0269436	hemoglobin complex;haptoglobin-hemoglobin complex;peroxidase activity;oxygen carrier activity;oxygen binding;heme binding;haptoglobin binding;organic acid binding;metal ion binding;oxygen transport;hydrogen peroxide catabolic process
1	CH.CC	mme02282	IMDH1	2.5029	0.5402	0.0270175	retina development in camera-type eye;GTP biosynthetic process;neutrophil degranulation;GMP biosynthetic process;extracellular region;ficolin-1-rich granule lumen;nucleotide binding;nucleus;response to cold;DNA binding;developmental pigmentation;RNA binding;lymphocyte proliferation;metal ion binding;cytosol;IMP dehydrogenase activity;oxidation-reduction process;azurophil granule lumen
1	CH.CC	mme15528	RU17	7.98717	0.385062	0.0270175	U1 snRNP binding;positive regulation of mRNA splicing, via spliceosome;cytoplasm;nuclear speck;U1 snRNA binding;mRNA binding;U2-type prespliceosome;U1 snRNP
1	CH.CC	mme04053	TRI27	3.92667	-0.853677	0.0270707	zinc ion binding;negative regulation of transport;negative regulation of nitrogen compound metabolic process;negative regulation of viral process;regulation of transcription, DNA-templated;nucleolus;regulation of molecular function;nucleoplasm;nucleic acid binding;negative regulation of gene expression;ubiquitin-protein transferase activity;protein binding;endosome;membrane;positive regulation of…
1	CH.CC	mme15055	CABP5	3.83827	0.718134	0.0270707	retinal bipolar neuron differentiation;negative regulation of voltage-gated calcium channel activity;Golgi membrane;neuronal cell body;extracellular region;glutamatergic postsynaptic density;dendrite;subplasmalemmal coating;terminal bouton;enzyme inhibitor activity;calcium ion binding;regulation of synaptic plasticity;cytosol;glutamatergic synapse;negative regulation of cell communication by elec…
1	CH.CC	mme00944	CD53	2.84618	-0.999071	0.0270873	plasma membrane;integral component of membrane;cell junction;protein binding;regulation of cell differentiation
1	CH.CC	mme05332	SNAB	5.53276	0.426782	0.0270995	membrane fusion;regulation of receptor internalization;syntaxin binding;positive regulation of ATPase activity;neuron differentiation;SNARE complex disassembly;soluble NSF attachment protein activity;intra-Golgi vesicle-mediated transport;brain development;intracellular protein transport;vacuolar membrane;plasma membrane;protein-containing complex binding;COPII vesicle coating;presynapse;postsyna…
1	CH.CC	mme14391	MAD4	2.07084	-0.937407	0.0270995	nuclear chromatin;RNA polymerase II transcription factor complex;RNA polymerase II regulatory region sequence-specific DNA binding;DNA-binding transcription repressor activity, RNA polymerase II-specific;transcription corepressor activity;protein dimerization activity;negative regulation of transcription by RNA polymerase II;negative regulation of cell population proliferation
1	CH.CC	mme15757	FOXO3	4.74194	-0.560784	0.0270995	RNA polymerase II cis-regulatory region sequence-specific DNA binding;response to starvation;DNA-binding transcription activator activity, RNA polymerase II-specific;brain morphogenesis;extrinsic apoptotic signaling pathway in absence of ligand;DNA-binding transcription repressor activity, RNA polymerase II-specific;positive regulation of transcription by RNA polymerase II;positive regulation of …
1	CH.CC	mme04203	NLGN3	2.3809	0.585223	0.0271012	rhythmic synaptic transmission;regulation of long-term synaptic potentiation;cell adhesion molecule binding;positive regulation of protein localization to synapse;neuron cell-cell adhesion;visual learning;regulation of respiratory gaseous exchange by nervous system process;negative regulation of excitatory postsynaptic potential;neuronal cell body;positive regulation of inhibitory postsynaptic po…
1	CH.CC	mme02890	ASAP1	4.54528	0.438269	0.0271595	podosome;cytoplasm;cell projection membrane;dendritic spine;phosphatidylserine binding;GTPase activator activity;protein binding;phosphatidylinositol-4,5-bisphosphate binding;phosphatidylinositol-3,4,5-trisphosphate binding;cilium assembly;negative regulation of dendritic spine development;positive regulation of podosome assembly;positive regulation of membrane tubulation
1	CH.CC	mme13222	PACA	4.19646	0.592534	0.027171	extracellular region;hormone activity
1	CH.CC	mme00612	PDPR	5.42759	-0.342088	0.0272212	mitochondrial matrix;oxidoreductase activity;regulation of acetyl-CoA biosynthetic process from pyruvate;oxidation-reduction process
1	CH.CC	mme01444	RSRC2	5.07049	0.627455	0.0272212	protein binding
1	CH.CC	mme03639	ID1	7.22918	0.370305	0.0272212	regulation of MAPK cascade;proteasome binding;protein C-terminus binding;cellular response to nerve growth factor stimulus;transforming growth factor beta receptor signaling pathway;lung vasculature development;response to antibiotic;regulation of angiogenesis;Golgi apparatus;negative regulation of protein homodimerization activity;protein self-association;negative regulation of osteoblast differ…
1	CH.CC	mme17167	CELF2	1.96335	-0.757955	0.0272485	nucleotide binding;pre-mRNA binding;nucleus;BRE binding;cytoplasm;regulation of alternative mRNA splicing, via spliceosome;translation repressor activity, mRNA regulatory element binding;mRNA splice site selection;mRNA binding;ribonucleoprotein complex;negative regulation of translation
1	CH.CC	mme10899	GBG3	5.33517	0.373928	0.0272639	postsynaptic density;cell;dendrite;activation of MAPK activity;heterotrimeric G-protein complex;G-protein beta/gamma-subunit complex;G protein-coupled receptor signaling pathway;G-protein beta-subunit binding;GTPase activity;cell body;positive regulation of cytosolic calcium ion concentration
1	CH.CC	mme10102	ATRN	4.14449	-0.610446	0.0274173	integral component of plasma membrane;response to oxidative stress;regulation of multicellular organism growth;extracellular space;protein binding;cerebellum development;cytoplasm;pigmentation;signaling receptor activity;myelination;tissue development;animal organ morphogenesis
1	CH.CC	mme16039	EPT1	3.52914	-0.473193	0.0274541	endoplasmic reticulum membrane;phosphatidylethanolamine biosynthetic process;ethanolaminephosphotransferase activity;metal ion binding;integral component of membrane;Golgi apparatus
1	CH.CC	mme08048	GCC2	3.53855	0.467959	0.0275617	identical protein binding;microtubule anchoring;protein localization to Golgi apparatus;Golgi to plasma membrane protein transport;protein targeting to lysosome;Golgi ribbon formation;nucleoplasm;trans-Golgi network;membrane;cytosol;late endosome to Golgi transport;regulation of protein exit from endoplasmic reticulum;microtubule organizing center organization;recycling endosome to Golgi transport
1	CH.CC	mme11078	AUHM	4.70056	-0.416233	0.02791	fatty acid beta-oxidation;methylglutaconyl-CoA hydratase activity;mitochondrial matrix;itaconyl-CoA hydratase activity;leucine catabolic process;enoyl-CoA hydratase activity;mRNA 3'-UTR binding
1	CH.CC	mme14160	PRV7	3.55988	-0.61641	0.02791	nucleus;cytoplasm;calcium ion binding
1	CH.CC	mme01640	CLH1	5.71413	-0.268186	0.028	clathrin light chain binding;liquid clearance, open tracheal system;sperm individualization;protein C-terminus binding;positive regulation of endocytosis;structural molecule activity;oocyte microtubule cytoskeleton polarization;intracellular protein transport;extrinsic component of synaptic vesicle membrane;clathrin-dependent endocytosis;low-density lipoprotein particle receptor binding;low-densi…
1	CH.CC	mme02676	HIPK3	3.8616	-0.988252	0.028	cytoplasm;nuclear body;protein kinase activity;binding;protein phosphorylation;negative regulation of macromolecule metabolic process;peptidyl-amino acid modification;negative regulation of cellular metabolic process;negative regulation of nitrogen compound metabolic process;regulation of molecular function;regulation of primary metabolic process
1	CH.CC	mme04098	SSH3	4.10084	-0.48576	0.028	intracellular organelle;cell leading edge;cell morphogenesis;protein dephosphorylation;positive regulation of vascular associated smooth muscle cell migration;positive regulation of neuron death;plasma membrane;protein tyrosine/serine/threonine phosphatase activity;growth cone;positive regulation of AMPA glutamate receptor clustering;negative regulation of actin filament polymerization;actin bind…
1	CH.CC	mme07875	TITIN	3.927	-1.02906	0.028	mitotic chromosome condensation;muscle alpha-actinin binding;protease binding;extracellular region;cardiac muscle contraction;cardiac muscle fiber development;protein self-association;structural molecule activity conferring elasticity;condensed nuclear chromosome;adult heart development;platelet degranulation;striated muscle thin filament;protein tyrosine kinase activity;in utero embryonic develo…
1	CH.CC	mme08026	CXCR4	3.26727	-1.13801	0.028	C-C chemokine binding;drug binding;regulation of programmed cell death;endothelial cell differentiation;cardiac muscle contraction;positive regulation of oligodendrocyte differentiation;growth cone;activation of MAPK activity;inflammatory response;immune response;response to hypoxia;regulation of viral process;C-C chemokine receptor activity;apoptotic process;calcium-mediated signaling;positive r…
1	CH.CC	mme10499	MERL	3.84427	-0.442582	0.028	cleavage furrow;negative regulation of MAPK cascade;negative regulation of cell-cell adhesion;negative regulation of cell population proliferation;regulation of stem cell proliferation;integrin binding;odontogenesis of dentin-containing tooth;ectoderm development;synapse;nucleolus;negative regulation of tyrosine phosphorylation of STAT protein;neuron projection;negative regulation of protein kina…
1	CH.CC	mme11664	SC31A	5.04214	-0.54897	0.028	cytoplasm;endomembrane system;membrane;membrane-bounded organelle;intracellular organelle;transport;organelle organization
1	CH.CC	mme12000	CNTP2	4.68039	0.477391	0.028	early endosome;Golgi apparatus;voltage-gated potassium channel complex;cell surface;dendrite;axolemma;paranodal junction;paranode region of axon;perikaryon;juxtaparanode region of axon;neuron spine;excitatory synapse;synaptic membrane;protease binding;ion channel binding;cell adhesion;neuron recognition;transmission of nerve impulse;striatum development;limbic system development;thalamus developm…
1	CH.CC	mme13575	ANO8	3.49102	0.50245	0.028	endoplasmic reticulum lumen;plasma membrane;intracellular calcium activated chloride channel activity;chloride transport;ion transmembrane transport;post-translational protein modification
1	CH.CC	mme15476	CD5R1	2.51906	0.653695	0.028	postsynaptic density;cyclin-dependent protein serine/threonine kinase activator activity;embryo development ending in birth or egg hatching;axon guidance;G protein-coupled acetylcholine receptor signaling pathway;neuronal cell body;axonal fasciculation;growth cone;negative regulation of transcription, DNA-templated;calcium ion binding;beta-tubulin binding;cadherin binding;dendritic spine;cytosol;…
1	CH.CC	mme06003	PCCA	5.4075	-0.555495	0.0281032	mitochondrial matrix;cytosol;propionyl-CoA carboxylase activity;ATP binding;biotin binding;enzyme binding;metal ion binding;biotin metabolic process;cellular amino acid catabolic process;short-chain fatty acid catabolic process
1	CH.CC	mme16767	PKD1	2.5953	0.723768	0.0281135	intracellular organelle;regulation of macromolecule metabolic process;tube development;anatomical structure morphogenesis;regulation of nitrogen compound metabolic process;kidney epithelium development;cell projection;plasma membrane;membrane-bounded organelle;protein binding;localization;metanephros development;cytoplasm;integral component of membrane;circulatory system development;regulation of…
1	CH.CC	mme19092	ESYT2	2.99285	-0.701785	0.0281135	identical protein binding;phosphatidylinositol binding;endoplasmic reticulum;endocytosis;calcium-dependent phospholipid binding;integral component of plasma membrane;lipid transport;phosphatidylethanolamine binding;endoplasmic reticulum-plasma membrane tethering;calcium ion binding;extrinsic component of cytoplasmic side of plasma membrane;endoplasmic reticulum-plasma membrane contact site;phosph…
1	CH.CC	mme06162	PO3F1	3.79522	0.598827	0.0281206	nucleus;cell differentiation;DNA-binding transcription activator activity, RNA polymerase II-specific;sequence-specific DNA binding;brain development;positive regulation of transcription by RNA polymerase II
1	CH.CC	mme10321	UBP28	6.93782	-0.682579	0.0282636	cell population proliferation;protein deubiquitination;thiol-dependent ubiquitin-specific protease activity;DNA damage checkpoint;nuclear body;protein binding;regulation of protein stability;cellular response to UV;intrinsic apoptotic signaling pathway in response to DNA damage by p53 class mediator;Ras protein signal transduction;protein-containing complex;response to ionizing radiation
1	CH.CC	mme11529	RX3	1.69275	0.965223	0.0283085	DNA binding;cell fate specification;neural crest cell migration;hypothalamus development;adenohypophysis development;retina development in camera-type eye;eye field cell fate commitment involved in camera-type eye formation
1	CH.CC	mme03087	VGLL4	4.22338	-0.822001	0.0283436	protein binding;regulation of transcription, DNA-templated
1	CH.CC	mme17692	CLD7A	4.12487	0.575978	0.0283695	plasma membrane;bicellular tight junction;integral component of membrane;structural molecule activity;head development
1	CH.CC	mme06507	TNR16	3.13764	-0.7689	0.0284009	regulation of biological quality;signaling receptor activity;response to chemical;negative regulation of developmental process;regulation of apoptotic process;positive regulation of developmental process;negative regulation of cellular process;regulation of anatomical structure morphogenesis;positive regulation of signal transduction;plasma membrane;regulation of protein metabolic process;protein…
1	CH.CC	mme15114	AIMP2	6.82761	-0.422848	0.0284933	nucleus;cytosol;aminoacyl-tRNA synthetase multienzyme complex;protein binding;molecular adaptor activity;tRNA aminoacylation for protein translation;negative regulation of cell population proliferation;positive regulation of protein ubiquitination;type II pneumocyte differentiation;protein-containing complex assembly;positive regulation of neuron death;positive regulation of aminoacyl-tRNA ligase…
1	CH.CC	mme14768	RD23A	6.13966	-0.304802	0.0285561	protein deubiquitination;proteasome binding;polyubiquitin modification-dependent protein binding;centriolar satellite;nucleotide-excision repair;positive regulation of cell cycle;proteasome complex;ubiquitin-specific protease binding;damaged DNA binding;single-stranded DNA binding;nucleoplasm;protein destabilization;ubiquitin binding;cytosol;positive regulation of proteasomal ubiquitin-dependent …
1	CH.CC	mme00312	AP1G1	5.56541	0.360207	0.0286653	microtubule cytoskeleton;protein C-terminus binding;positive regulation of natural killer cell degranulation;microtubule cytoskeleton organization;intracellular protein transport;Golgi to lysosome transport;lysosomal membrane;melanosome organization;perinuclear region of cytoplasm;collagen binding;regulation of defense response to virus by virus;AP-1 adaptor complex;endosome to melanosome transpo…
1	CH.CC	mme08449	P2R3B	5.82194	-0.725296	0.0286653	cell cycle arrest;protein binding;calcium ion binding;regulation of phosphoprotein phosphatase activity;protein phosphatase type 2A complex;protein phosphatase regulator activity;nucleoplasm
1	CH.CC	mme14345	GRIN3	2.76783	0.573307	0.0286653	NA
1	CH.CC	mme00760	SYCC	6.28325	-0.373582	0.0286919	cytosol;tRNA binding;cysteine-tRNA ligase activity;ATP binding;protein homodimerization activity;cysteinyl-tRNA aminoacylation
1	CH.CC	mme09582	ZBT8A	3.82235	0.488616	0.0289515	protein binding
1	CH.CC	mme09428	NOTC2	2.94156	-1.03333	0.0289977	cell cycle arrest;positive regulation of Ras protein signal transduction;Golgi membrane;negative regulation of growth rate;transcription initiation from RNA polymerase II promoter;endoplasmic reticulum membrane;marginal zone B cell differentiation;inflammatory response to antigenic stimulus;in utero embryonic development;calcium ion binding;humoral immune response;regulation of osteoclast develop…
1	CH.CC	mme11845	PLPR4	2.25127	0.643063	0.0291562	phospholipid dephosphorylation;inner ear development;protein binding;axonogenesis;external side of plasma membrane;glutamatergic synapse;integral component of postsynaptic density membrane;lipid phosphatase activity
1	CH.CC	mme05517	NEUL1	2.47602	0.528835	0.0292884	cytoplasm;plasma membrane;postsynaptic density;dendritic spine;perikaryon;apical dendrite;protein binding;translation factor activity, non-nucleic acid binding;ubiquitin protein ligase activity;protein monoubiquitination;sperm axoneme assembly;lactation;negative regulation of cell population proliferation;positive regulation of apoptotic process;positive regulation of epidermal growth factor-acti…
1	CH.CC	mme06324	FOXJ2	4.26929	-0.656356	0.0292884	DNA-binding transcription factor activity;sequence-specific DNA binding;regulation of transcription, DNA-templated
1	CH.CC	mme11471	CI016	3.16586	0.598105	0.0292884	NA
1	CH.CC	mme02385	---NA---	5.69367	0.394065	0.0294406	hyaluronic acid binding;cell adhesion
1	CH.CC	mme11191	NMDZ1	6.74379	0.401981	0.0294406	synaptic vesicle;glutamate-gated calcium ion channel activity;positive regulation of dendritic spine maintenance;visual learning;adult locomotory behavior;neuronal cell body;extracellularly glutamate-gated ion channel activity;protein heterotetramerization;response to glycine;protein-containing complex binding;growth cone;cell;excitatory chemical synaptic transmission;regulation of long-term neur…
1	CH.CC	mme11791	CUL2	3.64832	0.600415	0.0294406	intrinsic apoptotic signaling pathway;regulation of transcription from RNA polymerase II promoter in response to hypoxia;nucleolus;post-translational protein modification;protein-containing complex binding;nucleoplasm;ubiquitin protein ligase binding;G1/S transition of mitotic cell cycle;VCB complex;viral process;cytosol;SCF-dependent proteasomal ubiquitin-dependent protein catabolic process;SCF …
1	CH.CC	mme00146	LY75	4.7351	-0.823637	0.0296005	NA
1	CH.CC	mme02012	FLNC	8.03201	-0.602908	0.0296005	actin filament binding;actin filament-based process;Z disc;identical protein binding;sarcoplasm;ankyrin binding;sarcolemma;actin cytoskeleton;cytosol;costamere;cell junction assembly;muscle fiber development
1	CH.CC	mme04606	HN1BA	4.3677	-0.834026	0.0296005	insulin secretion;positive regulation of transcription initiation from RNA polymerase II promoter;anterior/posterior pattern specification involved in pronephros development;negative regulation of mesenchymal cell apoptotic process involved in mesonephric nephron morphogenesis;negative regulation of mesenchymal cell apoptotic process involved in metanephros development;RNA polymerase II regulator…
1	CH.CC	mme07437	ESYT1	5.0828	0.353934	0.0296005	identical protein binding;phosphatidylethanolamine binding;calcium ion binding;phosphatidylinositol binding;integral component of endoplasmic reticulum membrane;extrinsic component of cytoplasmic side of plasma membrane;endoplasmic reticulum;phosphatidylcholine binding;calcium-dependent phospholipid binding
1	CH.CC	mme09691	F181A	1.84529	0.780208	0.0296005	NA
1	CH.CC	mme09832	KCNKA	2.77512	0.547428	0.0296005	integral component of plasma membrane;voltage-gated ion channel activity;potassium ion leak channel activity;signal transduction;memory;stabilization of membrane potential;regulation of ion transmembrane transport;potassium ion transmembrane transport
1	CH.CC	mme10490	---NA---	0.0589796	-1.37087	0.0296005	NA
1	CH.CC	mme18744	BIG2	2.04538	-0.665192	0.0296529	endosome organization;Golgi organization;GTPase activator activity;Golgi membrane;nucleolus;exocytosis;nucleoplasm;trans-Golgi network;dendritic spine;myosin binding;cytosol;positive regulation of tumor necrosis factor production;GABA receptor binding;regulation of establishment of cell polarity;negative regulation of GTPase activity;positive regulation of wound healing;symmetric synapse;neuron p…
1	CH.CC	mme12269	---NA---	6.01909	-0.448444	0.0297207	protein binding
1	CH.CC	mme16690	SHAN1	5.03667	0.393105	0.0297207	plasma membrane;neuron projection;postsynapse;protein binding;nervous system development;learning or memory;cellular component assembly;cell differentiation;positive regulation of synaptic transmission;regulation of biological quality;postsynapse organization
1	CH.CC	mme01931	S6A13	5.60411	-0.771491	0.0298463	neurotransmitter binding;gamma-aminobutyric acid:sodium symporter activity;brain development;integral component of postsynaptic membrane;neuron projection;integral component of presynaptic membrane;amino acid transmembrane transport;GABA-ergic synapse;protein binding;neurotransmitter reuptake;cytoplasm;response to drug;gamma-aminobutyric acid transport
1	CH.CC	mme17228	PTNB	5.97903	0.39796	0.0298463	negative regulation of angiogenesis;response to kainic acid;response to progesterone;endothelial cell differentiation;decidualization;learning;memory;thalamus development;spinal cord development;positive regulation of oligodendrocyte differentiation;response to nerve growth factor;positive regulation of axon regeneration;negative regulation of neuroblast proliferation;regulation of stem cell popu…
1	CH.CC	mme06087	CATS	6.07055	-1.01089	0.0299219	negative regulation of cartilage development;late endosome;nucleoplasm;cellular response to thyroid hormone stimulus;proteoglycan binding;bone resorption;antigen processing and presentation of peptide antigen;fibronectin binding;basement membrane disassembly;proteolysis involved in cellular protein catabolic process;regulation of keratinocyte differentiation;endolysosome lumen;thyroid hormone gen…
1	CH.CC	mme15519	COG1	4.86004	-0.379513	0.0301537	Golgi transport complex;trans-Golgi network membrane;protein binding;endoplasmic reticulum to Golgi vesicle-mediated transport;intra-Golgi vesicle-mediated transport;Golgi organization
1	CH.CC	mme00269	RRAS2	3.36212	-0.533527	0.0302959	GTP binding;protein binding;GTPase activity;GDP binding;Ras protein signal transduction;endoplasmic reticulum;regulation of neuron death;plasma membrane;positive regulation of cell migration
1	CH.CC	mme01692	ERAP1	3.42945	-1.36114	0.0302959	zinc ion binding;interleukin-1, type II receptor binding;tumor necrosis factor receptor binding;peptide binding;fat cell differentiation;extracellular region;regulation of blood pressure;positive regulation of angiogenesis;interleukin-6 receptor binding;endoplasmic reticulum lumen;response to bacterium;peptide catabolic process;membrane protein ectodomain proteolysis;regulation of innate immune r…
1	CH.CC	mme02058	IBP7	2.88998	-1.9362	0.0302959	extracellular region;insulin-like growth factor binding;regulation of cell growth
1	CH.CC	mme07111	FKB1A	6.18242	-0.321937	0.0302959	negative regulation of insulin secretion involved in cellular response to glucose stimulus;positive regulation of protein binding;ventricular cardiac muscle tissue morphogenesis;regulation of amyloid precursor protein catabolic process;protein peptidyl-prolyl isomerization;cell;regulation of activin receptor signaling pathway;positive regulation of axon regeneration;positive regulation of protein…
1	CH.CC	mme08505	CCNT2	6.10336	0.348564	0.0302959	protein kinase binding;cyclin-dependent protein serine/threonine kinase activator activity;positive regulation of cyclin-dependent protein serine/threonine kinase activity;chromatin binding;cyclin/CDK positive transcription elongation factor complex;snRNA transcription by RNA polymerase II;positive regulation of transcription by RNA polymerase II;plasma membrane;transcription coactivator binding;…
1	CH.CC	mme11286	AT2A2	6.18023	-0.453843	0.0302959	ATPase activity;positive regulation of heart rate;regulation of cardiac muscle cell membrane potential;calcium ion-transporting ATPase complex;calcium-transporting ATPase activity involved in regulation of cardiac muscle cell membrane potential;protein C-terminus binding;epidermis development;endoplasmic reticulum-Golgi intermediate compartment;cell;calcium ion binding;H zone;extrinsic component …
1	CH.CC	mme11516	SMAD7	4.20812	0.464052	0.0302959	positive regulation of chondrocyte hypertrophy;ventricular cardiac muscle tissue morphogenesis;positive regulation of cell-cell adhesion;negative regulation of ubiquitin-protein transferase activity;transcription factor complex;regulation of activin receptor signaling pathway;cellular protein-containing complex localization;positive regulation of protein ubiquitination;negative regulation of pept…
1	CH.CC	mme12717	TPSN	3.37302	-1.35293	0.0302959	cytoplasm;organelle membrane;intracellular organelle;protein binding;cellular process;antigen processing and presentation of peptide antigen
1	CH.CC	mme19618	SF3B1	7.71644	0.384123	0.0302959	chromatin;U2 snRNP;U12-type spliceosomal complex;nuclear matrix;nuclear speck;U11/U12 snRNP;U2-type prespliceosome;U2-type precatalytic spliceosome;catalytic step 2 spliceosome;chromatin binding;mRNA binding;splicing factor binding;spliceosomal complex assembly;blastocyst formation;anterior/posterior pattern specification
1	CH.CC	mme04116	HG2A	3.62399	-1.36027	0.0303226	late endosome;intracellular protein transport;vacuole;negative regulation of immune system process;positive regulation of cytokine-mediated signaling pathway;positive regulation of response to external stimulus;antigen processing and presentation;positive regulation of kinase activity;positive regulation of macromolecule biosynthetic process;positive regulation of chemokine production;positive re…
1	CH.CC	mme07876	TITIN	5.65671	-0.800858	0.0303226	condensed nuclear chromosome;extracellular region;cytosol;muscle myosin complex;striated muscle thin filament;Z disc;M band;protease binding;protein serine/threonine kinase activity;protein tyrosine kinase activity;structural constituent of cytoskeleton;calcium ion binding;calmodulin binding;ATP binding;structural constituent of muscle;protein kinase binding;ankyrin binding;telethonin binding;ide…
1	CH.CC	mme08651	LYOX	1.96326	1.14128	0.0303226	NA
1	CH.CC	mme10103	E2AK3	4.48188	-0.660021	0.0303226	negative regulation of translation in response to endoplasmic reticulum stress;positive regulation of protein binding;PERK-mediated unfolded protein response;cellular response to amino acid starvation;positive regulation of glutathione biosynthetic process;positive regulation of endoplasmic reticulum stress-induced intrinsic apoptotic signaling pathway;chondrocyte development;protein autophosphor…
1	CH.CC	mme02692	---NA---	2.47846	-1.41787	0.0303487	troponin complex
1	CH.CC	mme11359	PI5PA	3.84274	0.514676	0.0304217	ruffle;cytosol;plasma membrane;growth cone;dendritic shaft;inositol-polyphosphate 5-phosphatase activity;protein binding;phosphatidylinositol-3,4,5-trisphosphate 5-phosphatase activity;phosphatidylinositol biosynthetic process;negative regulation of neuron projection development;dephosphorylation;negative regulation of microtubule polymerization;negative regulation of peptidyl-serine phosphorylat…
1	CH.CC	mme04536	FX1AA	3.665	-1.00728	0.0304519	negative regulation of transcription by RNA polymerase II;nucleus;insulin receptor signaling pathway;cytoplasm;lymph vessel development;glucose homeostasis;smooth muscle tissue development;sequence-specific DNA binding;transcription factor binding;positive regulation of transcription by RNA polymerase II;DNA-binding transcription factor activity, RNA polymerase II-specific;smooth muscle cell prol…
1	CH.CC	mme08414	TSN7	7.00679	0.324253	0.0304519	integral component of plasma membrane;viral process
1	CH.CC	mme13353	KCTD1	3.46014	0.57011	0.0304519	nucleoplasm;nucleolus;cytosol;centriolar satellite;intercellular bridge;transcription corepressor activity;transcription factor binding;identical protein binding;negative regulation of transcription by RNA polymerase II;protein homooligomerization
1	CH.CC	mme10773	MYPR	3.57734	-0.628061	0.0305541	plasma membrane;integral component of membrane
1	CH.CC	mme11140	MMP11	0.658685	-1.56573	0.0305809	zinc ion binding;multicellular organism development;proteolysis;extracellular matrix;metalloendopeptidase activity
1	CH.CC	mme03413	OLF3A	2.78167	-1.15298	0.0306503	extracellular region;multicellular organism development
1	CH.CC	mme08564	FKBP7	2.96608	-0.979511	0.0306503	endoplasmic reticulum lumen;peptidyl-prolyl cis-trans isomerase activity;calcium ion binding;protein binding;protein peptidyl-prolyl isomerization;protein folding
1	CH.CC	mme09250	CLUA1	3.24944	0.481323	0.0306503	nucleoplasm;centrosome;axoneme;intraciliary transport particle B;ciliary tip;ciliary base;protein binding;kidney development;neural tube closure;heart looping;smoothened signaling pathway;floor plate formation;axoneme assembly;intraciliary transport involved in cilium assembly;photoreceptor cell maintenance;left/right pattern formation
1	CH.CC	mme17864	VIGLN	5.9545	0.357545	0.0306503	nucleus;cytosol;plasma membrane;high-density lipoprotein particle;RNA binding;protein binding;lipid transport;cholesterol metabolic process
1	CH.CC	mme02777	HNRL1	6.13579	-0.400277	0.0306535	protein binding;RNA processing;response to virus
1	CH.CC	mme06971	PI42C	4.90171	0.351903	0.0306548	ATP binding;1-phosphatidylinositol-5-phosphate 4-kinase activity;cytoplasm;membrane;phosphatidylinositol phosphorylation
1	CH.CC	mme09613	SI1L1	4.54516	-0.462954	0.0306965	regulation of dendritic spine morphogenesis;postsynaptic density;protein kinase binding;activation of GTPase activity;GTPase activator activity;ephrin receptor binding;regulation of postsynaptic density assembly;neuronal cell body;actin filament binding;ubiquitin protein ligase binding;cytoplasm;regulation of small GTPase mediated signal transduction;regulation of axonogenesis;dendritic spine;pos…
1	CH.CC	mme05829	WDR11	4.85937	-0.405	0.0307186	cell;nucleus;trans-Golgi network;axoneme;cytoplasmic vesicle;ciliary basal body;neural crest cell migration;intracellular protein transport;heart development;regulation of smoothened signaling pathway;multicellular organism growth;cilium assembly;head development;vesicle tethering to Golgi
1	CH.CC	mme17507	---NA---	3.75448	0.412773	0.030724	NA
1	CH.CC	mme15401	MYO10	4.55122	-0.44317	0.0309047	regulation of cell shape;plus-end directed microfilament motor activity;positive regulation of cell-cell adhesion;Fc-gamma receptor signaling pathway involved in phagocytosis;neuronal cell body;nucleolus;neuron projection;plasma membrane;actin filament binding;phosphatidylinositol-3,4,5-trisphosphate binding;cell motility;regulation of filopodium assembly;actin-dependent ATPase activity;cytoskele…
1	CH.CC	mme12699	GSG1L	2.32279	0.803287	0.0309217	integral component of membrane
1	CH.CC	mme05389	ARG33	2.38199	-0.755907	0.0310094	Rho guanyl-nucleotide exchange factor activity;regulation of Rho protein signal transduction
1	CH.CC	mme14848	MYH10	5.64371	-0.457999	0.0310094	retina development in camera-type eye;nuclear migration;axon guidance;third ventricle development;neuronal cell body;exocytosis;growth cone;cerebellar Purkinje cell layer development;brush border;in utero embryonic development;postsynaptic actin cytoskeleton organization;dendritic spine;cytosol;cardiac myofibril assembly;neuromuscular junction;glutamatergic synapse;positive regulation of protein …
1	CH.CC	mme16065	FLRT2	3.04957	-0.952386	0.0311079	cell adhesion involved in heart morphogenesis;axon guidance;fibroblast growth factor receptor signaling pathway;chemorepellent activity;organelle membrane;fibroblast growth factor receptor binding;integral component of plasma membrane;extracellular space;cell-cell junction;focal adhesion;intracellular membrane-bounded organelle;basement membrane organization;endomembrane system;positive regulatio…
1	CH.CC	mme03167	RBM5	7.80468	0.460021	0.0311594	DNA binding;zinc ion binding;protein binding;regulation of alternative mRNA splicing, via spliceosome;positive regulation of apoptotic process;mRNA binding;spliceosomal complex;spliceosomal complex assembly;nucleoplasm
1	CH.CC	mme04014	PC11X	4.12278	0.565663	0.0311594	integral component of plasma membrane;sperm midpiece;sperm head;negative regulation of phosphatase activity;calcium ion binding;spermatogenesis;positive regulation of Wnt signaling pathway;homophilic cell adhesion via plasma membrane adhesion molecules
1	CH.CC	mme13844	MYH6	2.35384	-1.79802	0.0311594	cellular response to 3,3',5-triiodo-L-thyronine;transition between fast and slow fiber;regulation of heart growth;ventricular cardiac muscle tissue morphogenesis;cardiac muscle contraction;cardiac muscle fiber development;adult heart development;ATP binding;response to heat;in utero embryonic development;double-stranded RNA binding;BMP signaling pathway;stress fiber;myosin filament;cytosol;canoni…
1	CH.CC	mme00448	EVA1A	2.49773	0.815509	0.0311614	cytoplasm;endomembrane system;membrane;intracellular membrane-bounded organelle;cellular metabolic process
1	CH.CC	mme17379	LRC17	4.1762	-0.683995	0.0311614	extracellular space;extracellular matrix;protein binding;osteoblast differentiation;osteoblast proliferation;negative regulation of osteoclast differentiation;bone marrow development
1	CH.CC	mme16400	INSY2	1.57654	0.957099	0.0313005	cellular anatomical entity
1	CH.CC	mme03888	TIM8A	4.74705	0.558957	0.0313601	mitochondrial inner membrane;mitochondrial intermembrane space;protein binding;zinc ion binding;protein targeting to mitochondrion;nervous system development;chaperone-mediated protein transport
1	CH.CC	mme16490	Z385C	2.71592	0.474912	0.0314286	nucleus;p53 binding;intrinsic apoptotic signaling pathway by p53 class mediator
1	CH.CC	mme09976	STXB5	3.97676	0.453293	0.0315559	regulation of protein secretion;synaptic vesicle;GTPase activator activity;myosin II binding;acetylcholine-gated channel complex;positive regulation of GTPase activity;positive regulation of exocytosis;extrinsic component of neuronal dense core vesicle membrane;Schaffer collateral - CA1 synapse;hippocampal mossy fiber to CA3 synapse;regulation of synaptic vesicle priming;extrinsic component of pr…
1	CH.CC	mme14178	LPAR2	3.37746	-0.750444	0.0315729	regulation of cell shape;adenylate cyclase-inhibiting G protein-coupled receptor signaling pathway;oligodendrocyte development;positive regulation of Rho protein signal transduction;positive regulation of I-kappaB kinase/NF-kappaB signaling;myelination;neuronal cell body;optic nerve development;activation of MAPK activity;integral component of plasma membrane;endosome;cellular response to oxygen …
1	CH.CC	mme00099	GATM	9.40654	0.729973	0.0316155	mitochondrial inner membrane;mitochondrial intermembrane space;glycine amidinotransferase activity;creatine biosynthetic process;response to oxidative stress;response to nutrient;learning or memory;muscle atrophy;tissue regeneration;response to peptide hormone;response to mercury ion;positive regulation of cold-induced thermogenesis;embryonic liver development
1	CH.CC	mme10079	CPXM1	4.61065	-0.534244	0.0316155	zinc ion binding;extracellular space;metallocarboxypeptidase activity;peptide metabolic process;protein processing
1	CH.CC	mme15615	LAMA2	1.69498	-1.16094	0.0316155	collagen-containing extracellular matrix;cellular process;system development
1	CH.CC	mme17283	KERA	6.67694	0.474045	0.0316155	extracellular region;protein binding;visual perception;response to stimulus
1	CH.CC	mme04136	CLK4	7.96427	0.3654	0.0316907	peptidyl-tyrosine phosphorylation;identical protein binding;nuclear speck;negative regulation of gluconeogenesis;protein autophosphorylation;protein serine/threonine kinase activity;ATP binding;response to retinoic acid;protein serine/threonine/tyrosine kinase activity;non-membrane spanning protein tyrosine kinase activity;cytoplasm;regulation of RNA splicing;peptidyl-serine phosphorylation;pepti…
1	CH.CC	mme06719	G3P2	9.41631	0.309143	0.0316907	microtubule cytoskeleton;glycolytic process;microtubule cytoskeleton organization;glucose metabolic process;glyceraldehyde-3-phosphate dehydrogenase (NAD+) (phosphorylating) activity;microtubule binding;nucleus;NADP binding;peptidyl-cysteine S-trans-nitrosylation;NAD binding;cytosol;oxidation-reduction process;peptidyl-cysteine S-nitrosylase activity;protein stabilization;neuron apoptotic process
1	CH.CC	mme17257	VATE1	6.33444	0.286769	0.0317072	insulin receptor signaling pathway;transferrin transport;proton transmembrane transport;proton-exporting ATPase activity, phosphorylative mechanism;proton-transporting ATPase activity, rotational mechanism;phagosome acidification;endosome;microvillus;regulation of macroautophagy;cytosol;proton-transporting two-sector ATPase complex, catalytic domain;apical plasma membrane;ATPase binding
1	CH.CC	mme09326	PLAT1	1.87463	-1.57216	0.0317464	nuclear envelope lumen;peroxisome;integral component of membrane;phospholipase A2 activity;O-acyltransferase activity;phospholipase A1 activity;N-acyltransferase activity;phosphatidylserine 1-acylhydrolase activity;1-acyl-2-lysophosphatidylserine acylhydrolase activity;phospholipase A2 activity (consuming 1,2-dipalmitoylphosphatidylcholine);phospholipase A2 activity consuming 1,2-dioleoylphosphat…
1	CH.CC	mme09309	AGRL2	1.00109	-0.910451	0.0318537	latrotoxin receptor activity;toxic substance binding;postsynaptic density;calcium-mediated signaling using intracellular calcium source;positive regulation of synapse maturation;cell adhesion molecule binding;response to cocaine;heterophilic cell-cell adhesion via plasma membrane cell adhesion molecules;cell surface receptor signaling pathway;brain development;adenylate cyclase-activating G prote…
1	CH.CC	mme10717	C2C2L	4.34514	0.350917	0.0318537	integral component of membrane;cortical endoplasmic reticulum;cytoplasmic side of apical plasma membrane;endoplasmic reticulum-plasma membrane contact site;phosphatidylinositol transfer activity;phosphatidylinositol binding;insulin binding;positive regulation of insulin secretion involved in cellular response to glucose stimulus
1	CH.CC	mme07700	BSN	5.59712	0.685412	0.0320169	synapse assembly;regulation of cellular process;protein binding;localization;presynaptic active zone;cytoplasmic region;membrane;cytoplasmic vesicle;endomembrane system;neuron projection;cell periphery
1	CH.CC	mme10726	UBS3B	1.25836	-0.975168	0.0320325	phosphoprotein phosphatase activity;protein binding;platelet activation;collagen-activated signaling pathway;regulation of osteoclast differentiation;negative regulation of cellular process;negative regulation of response to stimulus;negative regulation of multicellular organismal process;regulation of molecular function
1	CH.CC	mme12381	GMEB1	4.59425	0.407304	0.0320325	protein binding;transcription coactivator activity;RNA polymerase II cis-regulatory region sequence-specific DNA binding;DNA-binding transcription activator activity, RNA polymerase II-specific;positive regulation of transcription by RNA polymerase II;nucleoplasm
1	CH.CC	mme09223	DAZP1	4.6353	0.382311	0.0320351	multicellular organism development;cytoplasm;oogenesis;regulation of RNA metabolic process;mRNA binding;ribonucleoprotein complex;nucleoplasm
1	CH.CC	mme13433	ACSL3	4.72945	-0.45711	0.0322117	positive regulation of Golgi to plasma membrane protein transport;long-chain fatty acid import into cell;mitochondria-associated endoplasmic reticulum membrane;Golgi apparatus;neuronal cell body;long-chain fatty acid-CoA ligase activity;endoplasmic reticulum membrane;very long-chain fatty acid-CoA ligase activity;ATP binding;positive regulation of cell growth;negative regulation of prostaglandin …
1	CH.CC	mme05209	SYFB	6.78248	-0.299606	0.0322522	cytosol;phenylalanine-tRNA ligase complex;magnesium ion binding;RNA binding;phenylalanine-tRNA ligase activity;protein binding;ATP binding;phenylalanyl-tRNA aminoacylation;protein heterotetramerization
1	CH.CC	mme11700	CLC4E	0.893063	-3.33852	0.0322522	membrane;calcium ion binding;pattern recognition receptor activity;pattern recognition receptor signaling pathway;immune response-regulating cell surface receptor signaling pathway
1	CH.CC	mme13855	DPYD	4.0397	-0.758834	0.0322522	cytosol;uracil binding;dihydropyrimidine dehydrogenase (NADP+) activity;protein homodimerization activity;metal ion binding;NADP binding;4 iron, 4 sulfur cluster binding;thymine catabolic process;uracil catabolic process;thymidine catabolic process;beta-alanine biosynthetic process;oxidation-reduction process
1	CH.CC	mme15340	---NA---	2.33278	0.863651	0.0322522	NA
1	CH.CC	mme16531	LGI1	4.34276	0.439205	0.0322522	positive regulation of cell growth;extracellular space;synaptic cleft;neurotransmitter receptor localization to postsynaptic specialization membrane;positive regulation of synaptic transmission;protein homooligomerization;axon guidance;cell junction;glutamatergic synapse;signaling receptor binding
1	CH.CC	mme12541	CLK2	6.61954	0.427516	0.0324102	peptidyl-tyrosine phosphorylation;ATP binding;response to retinoic acid;protein tyrosine kinase activity;identical protein binding;protein serine/threonine/tyrosine kinase activity;regulation of RNA splicing;nuclear speck;negative regulation of gluconeogenesis;protein autophosphorylation;protein serine/threonine kinase activity;response to ionizing radiation
1	CH.CC	mme02978	M10B1	4.36141	-0.604627	0.0324307	cytoplasmic ribonucleoprotein granule;hydrolase activity;organic cyclic compound binding;heterocyclic compound binding;posttranscriptional gene silencing by RNA
1	CH.CC	mme11145	ANPRB	4.08159	-0.54979	0.0324307	GTP binding;cGMP biosynthetic process;integral component of plasma membrane;ATP binding;ossification;receptor guanylyl cyclase signaling pathway;guanylate cyclase activity;protein kinase activity;protein phosphorylation;intracellular signal transduction;natriuretic peptide receptor activity
1	CH.CC	mme00031	MY9AA	1.47842	-0.868684	0.0324371	GTPase activator activity;regulation of neuron projection arborization;synapse;visual perception;positive regulation of GTPase activity;motor activity;ATP binding;actin binding;axonal growth cone;metal ion binding;axon extension;regulation of small GTPase mediated signal transduction;establishment of epithelial cell apical/basal polarity;unconventional myosin complex;integral component of membran…
1	CH.CC	mme01280	AEBP1	5.40428	-0.729967	0.0324371	negative regulation of transcription by RNA polymerase II;extracellular space;zinc ion binding;collagen binding;transcription corepressor activity;metallocarboxypeptidase activity;regulation of collagen fibril organization;proteolysis;RNA polymerase II regulatory region sequence-specific DNA binding;DNA-binding transcription repressor activity, RNA polymerase II-specific
1	CH.CC	mme03046	RHG09	3.26243	0.395516	0.0324371	protein binding;signal transduction;cytoplasm;lipid binding
1	CH.CC	mme03942	LNX2	5.10324	-0.47723	0.0324371	identical protein binding;metal ion binding;PDZ domain binding
1	CH.CC	mme09084	AT11B	3.99223	-0.582943	0.0324371	magnesium ion binding;ATP binding;nuclear inner membrane;early endosome;protein binding;ATPase-coupled intramembrane lipid transporter activity;phospholipid translocation;integral component of membrane;Golgi apparatus;endoplasmic reticulum;recycling endosome membrane;plasma membrane
1	CH.CC	mme12358	COMA1	6.04754	-0.761628	0.0324371	collagen trimer;extracellular space;endoplasmic reticulum lumen;extracellular matrix;extracellular matrix structural constituent;extracellular matrix organization
1	CH.CC	mme14127	STX10	3.91127	-0.381464	0.0324371	endosome organization;syntaxin binding;SNAP receptor activity;phagocytic vesicle;intracellular protein transport;Golgi ribbon formation;plasma membrane;nucleoplasm;regulation of cellular protein localization;early endosome;perinuclear region of cytoplasm;vesicle fusion;vesicle docking;SNARE complex;cytosol;integral component of synaptic vesicle membrane;recycling endosome;synaptic vesicle to endo…
1	CH.CC	mme16425	---NA---	3.99157	0.57859	0.0324371	NA
1	CH.CC	mme17773	NFIB	3.05488	-0.718739	0.0324371	club cell differentiation;salivary gland cavitation;negative regulation of pri-miRNA transcription by RNA polymerase II;DNA replication;RNA polymerase II cis-regulatory region sequence-specific DNA binding;chondrocyte differentiation;DNA-binding transcription activator activity, RNA polymerase II-specific;positive regulation of transcription by RNA polymerase II;fibrillar center;cell differentiat…
1	CH.CC	mme02740	CKAP5	2.64314	-0.82398	0.0325235	microtubule plus-end;mitotic spindle organization;spindle pole;positive regulation of microtubule nucleation;condensed chromosome kinetochore;gamma-tubulin complex;nucleolus;microtubule plus end polymerase;microtubule depolymerization;plasma membrane;microtubule binding;cell division;centrosome;centrosome duplication;ciliary basal body-plasma membrane docking;ribonucleoprotein complex binding;cyt…
1	CH.CC	mme05528	PAPS2	4.61162	-0.528057	0.0325235	cytosol;sulfate adenylyltransferase complex (ATP);adenylylsulfate kinase activity;sulfate adenylyltransferase (ATP) activity;ATP binding;protein homodimerization activity;sulfate assimilation;blood coagulation;phosphorylation;3'-phosphoadenosine 5'-phosphosulfate biosynthetic process;bone development
1	CH.CC	mme06045	ICA69	4.17352	0.408683	0.0325235	dendrite;secretory granule membrane;regulation of insulin secretion;protein domain specific binding;perinuclear region of cytoplasm;regulation of protein-containing complex assembly;cytosol;Golgi membrane;synaptic vesicle membrane;Golgi stack
1	CH.CC	mme07807	HDAC7	2.4512	-0.663414	0.0325235	histone deacetylase complex;cytosol;nuclear speck;transcriptional repressor complex;sarcomere;neuromuscular junction;actomyosin;RNA polymerase II cis-regulatory region sequence-specific DNA binding;RNA polymerase II transcription factor binding;chromatin binding;transcription corepressor activity;histone deacetylase activity;protein kinase C binding;zinc ion binding;SUMO transferase activity;pota…
1	CH.CC	mme08830	---NA---	1.22978	0.742476	0.0325235	NA
1	CH.CC	mme13863	ACHA3	1.25118	0.790118	0.0325235	synaptic transmission, cholinergic;excitatory postsynaptic potential;acetylcholine receptor activity;synaptic transmission involved in micturition;behavioral response to nicotine;postsynaptic membrane;ion transmembrane transport;acetylcholine-gated cation-selective channel activity;nervous system development;cell junction;acetylcholine-gated channel complex
1	CH.CC	mme13924	DMBT1	5.58328	-1.52893	0.0325235	response to estrogen;heparan sulfate binding;collagen-containing extracellular matrix;external side of plasma membrane;lipopolysaccharide binding;induction of bacterial agglutination;calcium ion binding;defense response to Gram-positive bacterium;zymogen binding;response to organic substance;pattern recognition receptor activity;defense response to Gram-negative bacterium;calcium-dependent protei…
1	CH.CC	mme15119	BRI3	3.75078	-0.525079	0.0325235	lysosomal membrane;identical protein binding
1	CH.CC	mme16028	MUTA	6.94124	-0.36056	0.0325235	modified amino acid binding;short-chain fatty acid catabolic process;protein homodimerization activity;mitochondrial matrix;metal ion binding;GTPase activity;cobalamin binding;post-embryonic development;methylmalonyl-CoA mutase activity;cobalamin metabolic process;homocysteine metabolic process;positive regulation of GTPase activity
1	CH.CC	mme18195	PCBP3	5.47655	0.482632	0.0325235	postsynaptic density;viral RNA genome replication;double-stranded DNA binding;DNA-binding transcription repressor activity, RNA polymerase II-specific;nucleoplasm;negative regulation of transcription by RNA polymerase II;IRES-dependent viral translational initiation;proteasome-mediated ubiquitin-dependent protein catabolic process;RNA binding;ubiquitin protein ligase binding;mRNA metabolic proces…
1	CH.CC	mme19625	LOL2B	0.995329	-1.82383	0.0325235	heterochromatin organization;electron transfer activity;sprouting angiogenesis;negative regulation of stem cell population maintenance;cell adhesion;endothelial cell migration;electron transport chain;protein-lysine 6-oxidase activity;nucleoplasm;negative regulation of transcription by RNA polymerase II;positive regulation of epithelial to mesenchymal transition;basement membrane;response to hypo…
1	CH.CC	mme15037	---NA---	2.47449	0.644381	0.0325411	NA
1	CH.CC	mme01890	SIN3A	5.49678	-0.370475	0.0326934	DNA replication;transcription regulatory region sequence-specific DNA binding;positive regulation of neuron differentiation;kinetochore;nucleolus;positive regulation of transcription by RNA polymerase II;hematopoietic progenitor cell differentiation;negative regulation of circadian rhythm;RNA polymerase II repressing transcription factor binding;cerebral cortex neuron differentiation;protein-cont…
1	CH.CC	mme08889	NMU	-0.143754	1.51459	0.0326934	negative regulation of biological process;extracellular region;regulation of feeding behavior;positive regulation of smooth muscle contraction;regulation of secretion;neuropeptide signaling pathway;positive regulation of signaling;type 1 neuromedin U receptor binding;positive regulation of cell communication;temperature homeostasis;energy homeostasis;regulation of grooming behavior;type 2 neurome…
1	CH.CC	mme16002	EMAL1	4.58924	0.516413	0.0326947	cytosol;mitotic spindle pole;mitotic spindle midzone;microtubule binding;hematopoietic progenitor cell differentiation;mitotic spindle organization;neuroblast proliferation;brain development
1	CH.CC	mme14641	SC4AB	4.32082	-0.535423	0.0328443	biological regulation;sodium ion transport;transmembrane transport;voltage-gated sodium channel complex;voltage-gated sodium channel activity
1	CH.CC	mme11992	PIGN	3.18186	0.426	0.0328479	endoplasmic reticulum membrane;mannose-ethanolamine phosphotransferase activity;integral component of membrane;cytosol;preassembly of GPI anchor in ER membrane;plasma membrane
1	CH.CC	mme01584	SH2B3	1.10743	-1.14765	0.0329922	SH3/SH2 adaptor activity;negative regulation of MAP kinase activity;embryonic hemopoiesis;negative regulation of platelet aggregation;negative regulation of cell population proliferation;stem cell factor receptor binding;transmembrane receptor protein tyrosine kinase adaptor activity;erythrocyte development;thrombopoietin-mediated signaling pathway;negative regulation of Kit signaling pathway;neg…
1	CH.CC	mme02718	DJC24	1.51862	-1.13237	0.0331279	transition metal ion binding;biological regulation
1	CH.CC	mme06444	S2540	3.95585	0.392017	0.0332169	mitochondrial inner membrane;integral component of membrane;transmembrane transporter activity;transmembrane transport
1	CH.CC	mme06652	CCN3	4.46113	0.741635	0.0332169	growth factor activity;negative regulation of sensory perception of pain;collagen-containing extracellular matrix;chondrocyte differentiation;negative regulation of NIK/NF-kappaB signaling;negative regulation of cell death;integrin binding;heparin binding;Notch binding;negative regulation of chondrocyte proliferation;neuronal cell body;negative regulation of insulin secretion;positive regulation …
1	CH.CC	mme11312	GT252	4.17623	-0.549031	0.0332169	endoplasmic reticulum lumen;plasma membrane;protein binding;procollagen galactosyltransferase activity;leukocyte cell-cell adhesion;positive regulation of collagen fibril organization
1	CH.CC	mme11510	SEM4D	4.85676	-0.37802	0.0332169	regulation of cell shape;positive regulation of phosphatidylinositol 3-kinase signaling;negative chemotaxis;regulation of dendrite morphogenesis;positive regulation of GTPase activity;positive regulation of inhibitory synapse assembly;negative regulation of osteoblast differentiation;negative regulation of transcription by RNA polymerase II;integral component of plasma membrane;immune response;le…
1	CH.CC	mme12837	DYH3	0.740096	-0.931056	0.0332354	inner dynein arm;ATP binding;cilium-dependent cell motility;dynein light intermediate chain binding;cilium movement;ATP-dependent microtubule motor activity, minus-end-directed;dynein intermediate chain binding;microtubule
1	CH.CC	mme08770	FARP2	5.57939	-0.41761	0.0332533	Rac protein signal transduction;osteoclast differentiation;regulation of Rho protein signal transduction;cytosol;cell adhesion;hair cycle process;neuron remodeling;podosome assembly;actin cytoskeleton reorganization;regulation of integrin activation;semaphorin-plexin signaling pathway;Rac guanyl-nucleotide exchange factor activity
1	CH.CC	mme09773	GBRR1	3.86205	0.5362	0.0332533	regulation of postsynaptic membrane potential;protein domain specific binding;identical protein binding;chloride transmembrane transport;GABA-A receptor activity;chemical synaptic transmission;transmitter-gated ion channel activity involved in regulation of postsynaptic membrane potential;chloride channel activity;visual perception;neuron projection;gamma-aminobutyric acid signaling pathway;prote…
1	CH.CC	mme10638	IGS11	1.90478	0.670582	0.0332533	postsynaptic density;maintenance of protein location;ionotropic glutamate receptor binding;cell-cell junction;positive regulation of long-term synaptic potentiation;excitatory synapse;homophilic cell adhesion via plasma membrane adhesion molecules;positive regulation of mini excitatory postsynaptic potential
1	CH.CC	mme02380	LRC4C	0.929983	0.970657	0.0332846	Schaffer collateral - CA1 synapse;regulation of axonogenesis;cell-cell adhesion mediator activity;cell adhesion molecule binding;cell junction;modulation of chemical synaptic transmission;glutamatergic synapse;integral component of postsynaptic density membrane;synaptic membrane adhesion
1	CH.CC	mme02622	HSF1	0.276095	-1.90151	0.0332846	PML body;positive regulation of cell cycle G2/M phase transition;translation elongation factor binding;RNA polymerase II cis-regulatory region sequence-specific DNA binding;positive regulation of apoptotic DNA fragmentation;positive regulation of tyrosine phosphorylation of STAT protein;kinetochore;DNA-binding transcription repressor activity, RNA polymerase II-specific;protein self-association;n…
1	CH.CC	mme13631	KLF9	4.32239	0.372785	0.0332846	nucleus;double-stranded DNA binding;DNA-binding transcription factor activity;sequence-specific DNA binding;metal ion binding;regulation of transcription, DNA-templated;positive regulation of signal transduction;cellular response to hormone stimulus;embryonic appendage morphogenesis;negative regulation of cellular process
1	CH.CC	mme09955	ECHA	8.6181	-0.39167	0.033314	mitochondrial fatty acid beta-oxidation multienzyme complex;long-chain-enoyl-CoA hydratase activity;long-chain-3-hydroxyacyl-CoA dehydrogenase activity;enoyl-CoA hydratase activity;mitochondrial inner membrane;protein-containing complex binding;mitochondrial nucleoid;fatty acid beta-oxidation;protein binding;response to insulin;acetyl-CoA C-acyltransferase activity;fatty-acyl-CoA binding;NAD bind…
1	CH.CC	mme07420	HXC8A	3.6966	0.447838	0.0333193	negative regulation of transcription by RNA polymerase II;microtubule cytoskeleton;nuclear chromatin;neuron differentiation;anterior/posterior pattern specification;embryonic pectoral fin morphogenesis;sequence-specific DNA binding;exocrine pancreas development;skeletal system morphogenesis;endocrine pancreas development;DNA-binding transcription factor activity, RNA polymerase II-specific;nucleo…
1	CH.CC	mme17468	C99L2	4.36363	0.745793	0.0333193	membrane
1	CH.CC	mme16645	PRR35	2.80127	0.705024	0.0333649	NA
1	CH.CC	mme11963	TXND5	5.67161	-0.670903	0.0334751	extracellular region;endoplasmic reticulum lumen;azurophil granule lumen;lysosomal lumen;protein binding;negative regulation of apoptotic process;apoptotic cell clearance;neutrophil degranulation;cell redox homeostasis
1	CH.CC	mme00755	---NA---	2.16151	0.811557	0.0334941	NA
1	CH.CC	mme03275	NBL1	2.43178	-0.620231	0.0334941	semicircular canal formation
1	CH.CC	mme04086	APBB2	3.34043	0.487174	0.0334941	cell cycle arrest;histone acetyltransferase binding;axon guidance;regulation of transcription, DNA-templated;synapse;transcription factor binding;amyloid-beta binding;growth cone;nucleus;neuron migration;negative regulation of cell growth;cytoplasm;negative regulation of apoptotic process;membrane;positive regulation of apoptotic process;extracellular matrix organization;actin filament-based move…
1	CH.CC	mme12750	S17A5	3.04039	-0.619493	0.0334941	lysosomal membrane;plasma membrane;integral component of membrane;cytoplasmic vesicle;sialic acid:proton symporter activity;anion transport;response to bacterium;transmembrane transport
1	CH.CC	mme00801	DBX1B	2.50035	0.699604	0.0335635	nuclear chromatin;DNA-binding transcription factor activity, RNA polymerase II-specific;DNA binding;regulation of transcription by RNA polymerase II;ventral spinal cord interneuron specification
1	CH.CC	mme10812	DSCAM	5.86111	0.440852	0.0336803	positive regulation of phosphorylation;negative regulation of cell adhesion;camera-type eye photoreceptor cell differentiation;homophilic cell adhesion via plasma membrane adhesion molecules;neuronal cell body;synapse;positive regulation of axon extension involved in axon guidance;extracellular region;netrin receptor binding;dendrite morphogenesis;protein tyrosine kinase binding;growth cone;integ…
1	CH.CC	mme11379	RFIP1	2.59557	0.685362	0.0336989	cytosol;cytoplasmic vesicle;intracellular membrane-bounded organelle;negative regulation of adiponectin secretion
1	CH.CC	mme04078	---NA---	3.12792	0.608484	0.0337597	NA
1	CH.CC	mme05145	TIM8A	5.01267	0.570853	0.0338498	mitochondrial inner membrane;mitochondrial intermembrane space;metal ion binding;chaperone-mediated protein transport
1	CH.CC	mme07569	RERE	1.92036	-0.753759	0.0338498	histone deacetylase complex;PML body;DNA-binding transcription factor activity, RNA polymerase II-specific;RNA polymerase II transcription factor binding;chromatin binding;transcription coactivator activity;transcription corepressor activity;zinc ion binding;sequence-specific DNA binding;chromatin remodeling;regulation of transcription by RNA polymerase II;cerebellar Purkinje cell layer maturatio…
1	CH.CC	mme16544	MPP3	4.09179	0.453823	0.0338498	PDZ domain binding
1	CH.CC	mme17059	BMAL2	5.11234	0.546864	0.0338498	nuclear body;regulation of protein catabolic process;positive regulation of protein acetylation;DNA-binding transcription activator activity, RNA polymerase II-specific;nucleolus;positive regulation of transcription by RNA polymerase II;positive regulation of circadian rhythm;regulation of hair cycle;bHLH transcription factor binding;regulation of insulin secretion;transcription factor complex;ci…
1	CH.CC	mme00239	CILP1	5.89122	-0.68733	0.0338785	extracellular space;collagen-containing extracellular matrix;alkaline phosphatase activity;negative regulation of gene expression;negative regulation of insulin-like growth factor receptor signaling pathway;negative regulation of SMAD protein signal transduction;cellular response to transforming growth factor beta stimulus
1	CH.CC	mme03252	TMM43	3.5521	-0.459983	0.0338785	integral component of nuclear inner membrane;endoplasmic reticulum lumen;Golgi apparatus;protein self-association;nuclear membrane organization
1	CH.CC	mme06249	SYVC	7.2942	-0.390997	0.0340003	valine-tRNA ligase activity;ATP binding;valyl-tRNA aminoacylation;aminoacyl-tRNA metabolism involved in translational fidelity;cytoplasm;aminoacyl-tRNA editing activity
1	CH.CC	mme03955	YIF1A	4.88357	-0.335462	0.0340768	endoplasmic reticulum;endoplasmic reticulum membrane;endoplasmic reticulum-Golgi intermediate compartment;COPII-coated ER to Golgi transport vesicle;integral component of Golgi membrane;endoplasmic reticulum to Golgi vesicle-mediated transport;protein transport
1	CH.CC	mme01626	SLIK1	1.28818	0.916125	0.0340789	positive regulation of nervous system development;positive regulation of cellular component organization;integral component of membrane;synapse;generation of neurons;regulation of synapse assembly;plasma membrane
1	CH.CC	mme14607	NOCT	2.5775	0.666405	0.0341078	P-body;nucleoplasm;mitochondrion;perinuclear region of cytoplasm;mRNA binding;poly(A)-specific ribonuclease activity;protein binding;NADP phosphatase activity;NADPH phosphatase activity;deadenylation-dependent decapping of nuclear-transcribed mRNA;transcription by RNA polymerase II;NADP metabolic process;response to extracellular stimulus;response to lipopolysaccharide;circadian regulation of gen…
1	CH.CC	mme01169	---NA---	3.27351	0.465372	0.0341743	NA
1	CH.CC	mme11376	ANXA4	6.21516	-0.335874	0.0341969	cytosol;cell surface;apical plasma membrane;nuclear membrane;chromaffin granule membrane;perinuclear region of cytoplasm;phospholipase inhibitor activity;calcium ion binding;calcium-dependent phospholipid binding;heparin binding;carbohydrate binding;chondroitin sulfate binding;identical protein binding;calcium-dependent protein binding;NF-kappaB binding;kidney development;regulation of transcript…
1	CH.CC	mme15310	---NA---	2.44642	1.25498	0.0341969	GTPase regulator activity
1	CH.CC	mme01221	BMP1	6.64478	-0.524137	0.034199	growth factor activity;positive regulation of cartilage development;embryonic caudal fin morphogenesis;embryonic hemopoiesis;Golgi apparatus;metalloendopeptidase activity;determination of ventral identity;endothelial cell development;cartilage condensation;blood vessel development;ossification;calcium ion binding;mesoderm formation;post-anal tail morphogenesis;zinc ion binding;identical protein b…
1	CH.CC	mme04065	DOCK2	0.409592	-1.54462	0.0342446	positive regulation of Rac protein signal transduction;T cell receptor binding;GTPase activator activity;alpha-beta T cell proliferation;neutrophil degranulation;positive thymic T cell selection;extracellular region;immunological synapse formation;positive regulation of GTPase activity;myeloid dendritic cell activation involved in immune response;chemotaxis;cytoskeleton;membrane raft polarization…
1	CH.CC	mme04805	MUC18	4.534	-0.578445	0.0343114	membrane;protein binding;anatomical structure morphogenesis;multicellular organismal process
1	CH.CC	mme08175	LRP2	5.07523	0.434739	0.0343114	male gonad development;drug binding;positive regulation of endocytosis;Golgi apparatus;endocytic hemoglobin import;protein-containing complex binding;sensory perception of sound;dendrite;amyloid-beta clearance;response to retinoic acid;low-density lipoprotein particle receptor binding;forebrain development;transcytosis;calcium ion binding;clathrin-coated pit;chaperone binding;protein transporter …
1	CH.CC	mme08297	FSTL1	7.42886	-0.471266	0.0343114	endoplasmic reticulum lumen;extracellular space;protein binding;multicellular organism development;calcium ion binding;response to starvation;cell differentiation;heparin binding;regulation of BMP signaling pathway;post-translational protein modification
1	CH.CC	mme14963	CLCN7	4.5991	-0.401389	0.0343114	ATP binding;protein binding;chloride transmembrane transport;antiporter activity;integral component of membrane;cytoplasmic vesicle;response to pH;lysosomal membrane;voltage-gated chloride channel activity;nucleoplasm
1	CH.CC	mme16612	SY61	4.7233	0.509634	0.0343114	presynaptic membrane;clathrin-sculpted acetylcholine transport vesicle membrane;protein C-terminus binding;calcium ion sensor activity;Golgi apparatus;protein heterooligomerization;clathrin-sculpted glutamate transport vesicle membrane;phosphatidylinositol-4,5-bisphosphate binding;syntaxin-3 binding;phosphatidylserine binding;clathrin-sculpted monoamine transport vesicle membrane;low-density lipo…
1	CH.CC	mme00243	F1891	3.0887	0.628256	0.0344441	integral component of membrane
1	CH.CC	mme01526	PGM5	4.01985	-0.587295	0.0345121	structural molecule activity;costamere;cell adhesion;glucose metabolic process;cytoplasmic side of plasma membrane;magnesium ion binding;myofibril assembly;Z disc;phosphoglucomutase activity;protein binding;spot adherens junction;focal adhesion;sarcolemma;striated muscle tissue development;stress fiber;dystrophin-associated glycoprotein complex;cytosol;intercalated disc
1	CH.CC	mme06287	RM51	5.60671	0.499487	0.0345502	mitochondrial large ribosomal subunit;structural constituent of ribosome;translation
1	CH.CC	mme07789	TNS2	4.15408	-0.787826	0.0348598	protein binding;cellular process;multicellular organismal process;biological regulation
1	CH.CC	mme11060	TLN1	6.75146	-0.57706	0.0348598	clathrin light chain binding;actin filament organization;integrin binding;extracellular region;phosphatidylinositol-3,4-bisphosphate binding;cytoskeletal anchoring at plasma membrane;platelet degranulation;cortical actin cytoskeleton organization;phosphatidylserine binding;integrin-mediated signaling pathway;focal adhesion;clathrin coat assembly;intracellular membrane-bounded organelle;muscle con…
1	CH.CC	mme02310	WWOX	0.976007	-0.942285	0.0348732	cell;nucleus;cytoplasm;protein binding;oxidoreductase activity;cellular calcium ion homeostasis;apoptotic process;Wnt signaling pathway;oxidation-reduction process
1	CH.CC	mme12739	ZMYM4	5.19787	-0.316137	0.0349816	zinc ion binding
1	CH.CC	mme13319	SRS11	7.45463	0.312256	0.0349816	mRNA export from nucleus;RNA binding;protein binding;nuclear speck;mRNA 3'-end processing;mRNA splicing, via spliceosome
1	CH.CC	mme08243	UGGG2	4.33107	-0.51693	0.0350013	endoplasmic reticulum lumen;'de novo' posttranslational protein folding;protein N-linked glycosylation via asparagine;protein-containing complex;unfolded protein binding;endoplasmic reticulum-Golgi intermediate compartment;UDP-glucose:glycoprotein glucosyltransferase activity;endoplasmic reticulum mannose trimming;ER-associated misfolded protein catabolic process
1	CH.CC	mme18570	MYG	1.07115	2.2438	0.0350013	oxygen carrier activity;oxygen binding;heme binding;metal ion binding;oxygen transport
1	CH.CC	mme05341	CADH5	0.877002	-1.05874	0.0350117	positive regulation of establishment of endothelial barrier;adherens junction organization;protein localization to bicellular tight junction;transforming growth factor beta receptor signaling pathway;homophilic cell adhesion via plasma membrane adhesion molecules;positive regulation of angiogenesis;nucleoplasm;protein tyrosine kinase binding;calcium ion binding;positive regulation of protein-cont…
1	CH.CC	mme01869	CBPA1	2.51559	-1.77575	0.0350249	zinc ion binding;extracellular space;protein binding;metallocarboxypeptidase activity;proteolysis involved in cellular protein catabolic process
1	CH.CC	mme18362	FIP1	4.46756	0.456668	0.0350249	mRNA cleavage and polyadenylation specificity factor complex;RNA binding;mRNA polyadenylation;pre-mRNA cleavage required for polyadenylation
1	CH.CC	mme16526	NRG3	2.37915	0.666428	0.0350446	signaling receptor activator activity;regulation of cellular process;nervous system development;animal organ development;cellular anatomical entity;signaling receptor binding;response to stimulus
1	CH.CC	mme05977	BIRC6	3.21495	-0.70126	0.0351586	cytoplasm;cytoskeleton;endomembrane system;membrane;midbody;intracellular membrane-bounded organelle;protein binding;ubiquitin conjugating enzyme activity;positive regulation of cell population proliferation;protein ubiquitination;regulation of cytokinesis;labyrinthine layer development;spongiotrophoblast layer development;negative regulation of extrinsic apoptotic signaling pathway
1	CH.CC	mme19788	RHNO1	1.99079	1.34842	0.0351884	nucleus;chromosome;protein binding;DNA damage checkpoint;recombinational repair;cellular response to UV;positive regulation of G0 to G1 transition;cellular response to ionizing radiation
1	CH.CC	mme05010	TSK	4.40212	-0.561998	0.0353532	extracellular space;extracellular matrix;protein binding
1	CH.CC	mme11977	ZC21A	4.87216	0.351241	0.0353532	binding
1	CH.CC	mme07200	ADCY6	4.2911	0.402513	0.0355109	regulation of insulin secretion involved in cellular response to glucose stimulus;adenylate cyclase-activating dopamine receptor signaling pathway;renal water homeostasis;activation of protein kinase A activity;adenylate cyclase-inhibiting dopamine receptor signaling pathway;ion binding;cellular response to vasopressin;cellular response to prostaglandin E stimulus;nucleotide binding;maintenance o…
1	CH.CC	mme08646	TP8L1	1.91161	-1.10622	0.0355109	cytoplasm;negative regulation of TOR signaling;regulation of apoptotic process
1	CH.CC	mme12875	---NA---	4.0325	-1.26169	0.0355109	NA
1	CH.CC	mme18112	RAB9A	2.85362	-0.692537	0.0355109	identical protein binding;regulation of protein localization;Rab protein signal transduction;late endosome;endoplasmic reticulum;retrograde transport, endosome to Golgi;intracellular protein transport;plasma membrane;positive regulation of exocytosis;lysosome;endoplasmic reticulum membrane;GTP binding;melanosome;GTPase activity;GDP binding;cytosol;phagocytic vesicle membrane;transport vesicle;neg…
1	CH.CC	mme16886	SHSA6	3.54183	0.45574	0.0355879	AMPA glutamate receptor complex;dendritic spine membrane;asymmetric, glutamatergic, excitatory synapse;integral component of postsynaptic density membrane;PDZ domain binding;ionotropic glutamate receptor binding;spermatogenesis;regulation of short-term neuronal synaptic plasticity;negative regulation of canonical Wnt signaling pathway;regulation of postsynaptic neurotransmitter receptor activity;…
1	CH.CC	mme10070	CAN3	4.49902	-1.79326	0.0357305	muscle cell cellular homeostasis;sodium-dependent self proteolysis;calcium-dependent self proteolysis;regulation of I-kappaB kinase/NF-kappaB signaling;positive regulation of proteolysis;positive regulation of NF-kappaB transcription factor activity;cellular response to salt stress;negative regulation of transcription, DNA-templated;cellular response to calcium ion;positive regulation of transcri…
1	CH.CC	mme10788	EX3L2	1.74756	-0.757545	0.0357994	exocytosis;exocyst
1	CH.CC	mme16835	SHA9A	2.94122	0.784157	0.0360016	membrane
1	CH.CC	mme17058	ST38L	4.66963	-0.455663	0.0362935	magnesium ion binding;nucleus;ATP binding;negative regulation of MAP kinase activity;actin binding;membrane;actin cytoskeleton;cytosol;protein serine/threonine kinase activity;mitogen-activated protein kinase kinase kinase binding;peptidyl-serine phosphorylation;regulation of cellular component organization
1	CH.CC	mme09673	PELI2	3.71837	-0.558323	0.0363298	positive regulation of toll-like receptor 3 signaling pathway;protein K48-linked ubiquitination;positive regulation of toll-like receptor 4 signaling pathway;negative regulation of NF-kappaB transcription factor activity;regulation of Toll signaling pathway;ubiquitin-ubiquitin ligase activity;positive regulation of I-kappaB kinase/NF-kappaB signaling;condensed nuclear chromosome kinetochore;respo…
1	CH.CC	mme05452	SPRC	0.498353	-0.938492	0.0363603	response to organic substance;protein binding;signal transduction;cytoplasm;intracellular membrane-bounded organelle;calcium ion binding;vesicle;animal organ development;extracellular matrix;response to oxygen-containing compound
1	CH.CC	mme07690	ARI2	6.78885	-0.364876	0.0363603	ubiquitin conjugating enzyme binding;ubiquitin protein ligase activity;zinc ion binding;protein K48-linked ubiquitination;developmental cell growth;cytoplasm;hematopoietic stem cell proliferation;protein K63-linked ubiquitination;positive regulation of proteasomal ubiquitin-dependent protein catabolic process;Cul5-RING ubiquitin ligase complex;nucleoplasm
1	CH.CC	mme16724	KAP0	4.59615	-0.459758	0.0363603	negative regulation of cAMP-dependent protein kinase activity;cGMP-mediated signaling;renal water homeostasis;activation of protein kinase A activity;blood coagulation;plasma membrane raft;cAMP-dependent protein kinase complex;axoneme;learning or memory;immunological synapse;cAMP-dependent protein kinase inhibitor activity;cellular response to glucagon stimulus;ciliary base;cytosol;neuromuscular …
1	CH.CC	mme18712	LS12A	0.654786	1.50625	0.0363603	NA
1	CH.CC	mme11052	PURG	3.61656	-0.565937	0.036426	nucleus;RNA polymerase II regulatory region sequence-specific DNA binding;DNA-binding transcription repressor activity, RNA polymerase II-specific;purine-rich negative regulatory element binding
1	CH.CC	mme14034	TERA	7.16119	0.663608	0.0364507	ATPase activity;positive regulation of ATP biosynthetic process;cellular response to arsenite ion;positive regulation of Lys63-specific deubiquitinase activity;endoplasmic reticulum stress-induced pre-emptive quality control;fusome;autolysosome;cell;flavin adenine dinucleotide catabolic process;aggresome assembly;cytosol;protein N-linked glycosylation via asparagine;glutamatergic synapse;activati…
1	CH.CC	mme18649	PLEC	6.74925	-0.593808	0.0364507	sarcoplasm;hemidesmosome assembly;intermediate filament cytoskeleton organization;costamere;female pregnancy;intermediate filament;structural constituent of cytoskeleton;response to nutrient;epithelial cell differentiation;wound healing;basal plasma membrane;structural constituent of muscle;perinuclear region of cytoplasm;brush border;focal adhesion;ankyrin binding;sarcolemma;protein N-terminus b…
1	CH.CC	mme04555	TRIM3	6.10614	0.365237	0.0367002	ubiquitin protein ligase activity;zinc ion binding;protein C-terminus binding;protein polyubiquitination;nervous system development;regulation of neuron apoptotic process;cell projection;proteasome-mediated ubiquitin-dependent protein catabolic process;postsynapse;endosome;cellular response to leukemia inhibitory factor;myosin binding;glutamatergic synapse
1	CH.CC	mme09017	MAFA	5.25016	-0.75892	0.0367774	nucleus;DNA-binding transcription factor activity;multicellular organism development;RNA polymerase II cis-regulatory region sequence-specific DNA binding;regulation of transcription, DNA-templated
1	CH.CC	mme01342	ERAP2	2.35055	-1.47016	0.0367937	endoplasmic reticulum lumen;zinc ion binding;peptide catabolic process;membrane;proteolysis;metalloaminopeptidase activity;antigen processing and presentation of endogenous peptide antigen via MHC class I;peptide binding;regulation of blood pressure
1	CH.CC	mme07633	EMC1	5.43667	-0.306133	0.0367937	endoplasmic reticulum;ER membrane protein complex
1	CH.CC	mme08479	DPP10	3.42152	0.536765	0.0367937	voltage-gated potassium channel complex;positive regulation of protein localization to plasma membrane;proteolysis;serine-type peptidase activity;regulation of potassium ion transmembrane transport;dipeptidyl-peptidase activity;ion channel binding;potassium channel regulator activity
1	CH.CC	mme00132	ILRL1	2.93573	-1.42864	0.0370156	protein binding;signal transduction;membrane;negative regulation of biological process
1	CH.CC	mme02671	OLFL3	2.66933	-1.51594	0.0370603	identical protein binding
1	CH.CC	mme05894	HS3S1	2.19	0.702008	0.0370603	[heparan sulfate]-glucosamine 3-sulfotransferase 1 activity;glycosaminoglycan biosynthetic process;Golgi lumen
1	CH.CC	mme07273	PPHLN	2.94388	-0.770679	0.0370603	protein localization to heterochromatin;cytosol;Golgi apparatus;positive regulation of methylation-dependent chromatin silencing;nucleoplasm
1	CH.CC	mme09010	FMO5	2.48415	-0.841583	0.0370603	organic acid metabolic process;endoplasmic reticulum membrane;NADP binding;oxygen metabolic process;flavin adenine dinucleotide binding;xenobiotic metabolic process;NADPH oxidation;cytosol;endoplasmic reticulum;toxin metabolic process;N,N-dimethylaniline monooxygenase activity
1	CH.CC	mme10242	RABE1	4.08497	-0.370758	0.0370603	biological regulation;protein domain specific binding;growth factor activity;membrane fusion;protein homodimerization activity;protein localization to ciliary membrane;GTPase activator activity;Golgi to plasma membrane transport;endocytosis;early endosome membrane;endocytic vesicle;intracellular membrane-bounded organelle;protein-containing complex
1	CH.CC	mme16401	DOCK1	2.92924	-0.882495	0.0370603	cytoskeleton organization;small GTPase mediated signal transduction;nuclear speck;GTPase activator activity;Rho guanyl-nucleotide exchange factor activity;positive regulation of substrate adhesion-dependent cell spreading;blood coagulation;Fc-gamma receptor signaling pathway involved in phagocytosis;hematopoietic progenitor cell differentiation;positive regulation of GTPase activity;vascular endo…
1	CH.CC	mme16804	SHSA9	1.36828	0.688064	0.0370603	plasma membrane;synapse
1	CH.CC	mme16976	KCNA5	2.50839	0.744697	0.0370603	response to hyperoxia;outward rectifier potassium channel activity;optic nerve structural organization;Golgi apparatus;neuronal cell body membrane;negative regulation of potassium ion transport;endoplasmic reticulum membrane;neuroblast proliferation;response to hypoxia;dendritic spine;voltage-gated ion channel activity involved in regulation of presynaptic membrane potential;cytosol;regulation of…
1	CH.CC	mme11888	RHG12	4.90056	0.395795	0.0370812	phagocytosis, engulfment;protein binding;negative regulation of small GTPase mediated signal transduction;regulation of GTPase activity;actin filament organization;cytosol;morphogenesis of an epithelial sheet;phagocytic cup
1	CH.CC	mme06961	CCNT1	4.92404	0.411866	0.0371138	positive regulation by host of viral transcription;protein kinase binding;cyclin-dependent protein serine/threonine kinase activator activity;positive regulation of cyclin-dependent protein serine/threonine kinase activity;negative regulation of mRNA polyadenylation;transcription regulatory region DNA binding;chromatin binding;cyclin/CDK positive transcription elongation factor complex;snRNA tran…
1	CH.CC	mme12841	KCNH8	1.1448	2.17011	0.0371821	integral component of plasma membrane;voltage-gated potassium channel activity;potassium ion transmembrane transport;regulation of membrane potential;negative regulation of apoptotic process;RNA polymerase II cis-regulatory region sequence-specific DNA binding
1	CH.CC	mme04841	ABH15	4.04566	-0.730387	0.0371838	NA
1	CH.CC	mme12429	JARD2	7.21545	0.400706	0.0372332	ESC/E(Z) complex;chromatin binding;histone demethylase activity (H3-trimethyl-K4 specific);chromatin remodeling;histone demethylation;negative regulation of histone methylation;negative regulation of transcription, DNA-templated;stem cell differentiation;positive regulation of histone H3-K9 methylation
1	CH.CC	mme18000	ACBP	6.21037	0.502803	0.0373021	lipid storage;phosphatidylcholine acyl-chain remodeling;long-chain fatty acyl-CoA binding;determination of adult lifespan;protein dimerization activity;Golgi apparatus;very long-chain fatty acid biosynthetic process;acyl-CoA metabolic process;nucleus;endoplasmic reticulum lumen;perinuclear endoplasmic reticulum;protein palmitoylation;benzodiazepine receptor binding
1	CH.CC	mme00188	EFNB2	1.83521	0.618228	0.0373137	adherens junction organization;positive regulation of cell population proliferation;ephrin receptor binding;rhombomere boundary formation;cell migration involved in sprouting angiogenesis;axon target recognition;negative regulation of keratinocyte proliferation;optic vesicle morphogenesis;negative regulation of neuron projection development;regulation of postsynaptic neurotransmitter receptor int…
1	CH.CC	mme02770	CDC42	4.17532	-0.503914	0.0373137	regulation of synaptic growth at neuromuscular junction;nuclear migration;positive regulation of filopodium assembly;apolipoprotein A-I receptor binding;growth cone;cell;positive regulation of cell growth;dendritic spine;imaginal disc-derived wing hair outgrowth;thioesterase binding;positive regulation of actin cytoskeleton reorganization;secretory granule;positive regulation of clathrin-dependen…
1	CH.CC	mme07615	P73	2.52872	-0.797367	0.0373137	negative regulation of cardiac muscle cell proliferation;negative regulation of JUN kinase activity;regulation of hematopoietic stem cell differentiation;RNA polymerase II cis-regulatory region sequence-specific DNA binding;post-embryonic development;negative regulation of neuron differentiation;Golgi apparatus;DNA-binding transcription activator activity, RNA polymerase II-specific;MDM2/MDM4 fam…
1	CH.CC	mme12036	SEM5A	3.72989	-0.513083	0.0373137	positive chemotaxis;syndecan binding;diencephalon development;blood vessel endothelial cell proliferation involved in sprouting angiogenesis;axon guidance receptor activity;positive regulation of angiogenesis;axonal fasciculation;branching involved in blood vessel morphogenesis;heparan sulfate proteoglycan binding;positive regulation of endothelial cell chemotaxis;negative regulation of endotheli…
1	CH.CC	mme12914	SP4	3.22398	0.521659	0.0373137	nuclear chromatin;nucleoplasm;cytosol;DNA-binding transcription factor activity, RNA polymerase II-specific;transcription coactivator activity;protein binding;sequence-specific DNA binding;metal ion binding;regulation of transcription by RNA polymerase II;regulation of heart contraction
1	CH.CC	mme07522	HEM0	5.18533	0.997253	0.0374515	pyridoxal phosphate binding;response to hypoxia;embryonic hemopoiesis;mitochondrial matrix;hemoglobin biosynthetic process;erythrocyte development;protoporphyrinogen IX biosynthetic process;5-aminolevulinate synthase activity;mitochondrial inner membrane
1	CH.CC	mme10757	---NA---	1.30147	-0.997672	0.0374515	NA
1	CH.CC	mme00205	CKLF3	1.35028	-1.09409	0.0374877	positive regulation of B cell receptor signaling pathway;chemotaxis;extracellular space;nuclear membrane;blastocyst hatching;integral component of membrane;cytosol;cytoplasmic vesicle;cytokine activity
1	CH.CC	mme01300	MEF2C	2.30942	-0.837292	0.0374877	sarcoplasm;RNA polymerase II cis-regulatory region sequence-specific DNA binding;anterior/posterior pattern specification;cardiac ventricle formation;cardiac conduction;regulation of germinal center formation;cellular response to fluid shear stress;glomerulus morphogenesis;protein heterodimerization activity;cellular response to parathyroid hormone stimulus;humoral immune response;heart looping;p…
1	CH.CC	mme16141	AP2B	4.60349	0.523054	0.0376606	calcium ion homeostasis;renal water homeostasis;potassium ion homeostasis;negative regulation of cell population proliferation;RNA polymerase II cis-regulatory region sequence-specific DNA binding;positive regulation of cell population proliferation;sodium ion homeostasis;ductus arteriosus closure;DNA-binding transcription activator activity, RNA polymerase II-specific;fat cell differentiation;po…
1	CH.CC	mme09838	MEIS2	3.81004	0.466525	0.0378132	intracellular;cellular anatomical entity;binding;transcription regulator activity;multicellular organismal process;regulation of cellular process
1	CH.CC	mme06057	DGKB	2.75864	0.554682	0.0378719	diacylglycerol kinase activity;protein kinase C-activating G protein-coupled receptor signaling pathway;plasma membrane;diacylglycerol metabolic process;lipid phosphorylation;regulation of postsynapse organization;Schaffer collateral - CA1 synapse;NAD+ kinase activity;nucleus;ATP binding;response to bacterium;calcium ion binding;cytosol;modulation of chemical synaptic transmission;glutamatergic s…
1	CH.CC	mme12376	ZEP3	3.8368	0.426511	0.0378947	intracellular;cellular anatomical entity;binding
1	CH.CC	mme15760	---NA---	-0.202615	-1.14826	0.0379288	NA
1	CH.CC	mme08639	INSR	5.29408	-0.608757	0.0379444	phosphatidylinositol 3-kinase binding;positive regulation of phosphatidylinositol 3-kinase signaling;male gonad development;epidermis development;neuronal cell body membrane;positive regulation of mitotic nuclear division;synapse;fat cell differentiation;learning;memory;3-phosphoinositide-dependent protein kinase binding;positive regulation of glycogen biosynthetic process;protein heterotetrameri…
1	CH.CC	mme13510	SEM6B	5.06034	0.390982	0.0379444	integral component of plasma membrane;extracellular space;negative chemotaxis;neural crest cell migration;negative regulation of axon extension involved in axon guidance;chemorepellent activity;semaphorin receptor binding;semaphorin-plexin signaling pathway;positive regulation of cell migration
1	CH.CC	mme14386	CXXC4	2.00983	0.678059	0.0379444	zinc ion binding;zygotic specification of dorsal/ventral axis;cytoplasm;Wnt signaling pathway;methyl-CpG binding
1	CH.CC	mme17904	MA2B2	2.23596	-1.06597	0.0379444	protein deglycosylation;zinc ion binding;alpha-mannosidase activity;mannose metabolic process;oligosaccharide catabolic process;lysosomal lumen;extracellular region;vacuolar membrane
1	CH.CC	mme01142	RFLA	3.26685	-0.739715	0.0379566	actin filament bundle;filamin binding;skeletal system morphogenesis;negative regulation of chondrocyte development;actin filament bundle organization;negative regulation of bone mineralization involved in bone maturation
1	CH.CC	mme05717	CO9A1	8.0217	0.692215	0.0379566	collagen type IX trimer;endoplasmic reticulum lumen;extracellular matrix;extracellular matrix structural constituent conferring tensile strength;tissue homeostasis;growth plate cartilage development;extracellular matrix organization;chondrocyte proliferation
1	CH.CC	mme07727	MINT	5.44586	0.442425	0.0379566	membrane-bounded organelle;nucleic acid binding;negative regulation of transcription, DNA-templated
1	CH.CC	mme10286	---NA---	5.73436	0.38817	0.0379566	NA
1	CH.CC	mme10296	TTC3	5.73415	-0.36359	0.0379566	nucleus;protein binding;zinc ion binding;cellular protein metabolic process
1	CH.CC	mme10391	---NA---	2.79381	0.541819	0.0379566	NA
1	CH.CC	mme11303	MUT7	2.36251	-0.665454	0.0379566	nucleic acid binding;3'-5' exonuclease activity;protein binding;nucleobase-containing compound metabolic process
1	CH.CC	mme11332	FYB1	2.21964	-0.848937	0.0379566	protein binding;immune response;actin cytoskeleton;cellular process
1	CH.CC	mme14571	RHOU	2.57001	0.789099	0.0379566	Rac protein signal transduction;regulation of cell shape;protein kinase binding;cell projection assembly;establishment or maintenance of cell polarity;actin filament organization;Golgi apparatus;endocytosis;cell projection;plasma membrane;GTP binding;cortical cytoskeleton organization;regulation of actin cytoskeleton organization;cytoskeleton;regulation of small GTPase mediated signal transductio…
1	CH.CC	mme17256	ADA2	1.09422	-0.911616	0.0379566	zinc ion binding;extracellular space;proteoglycan binding;adenosine receptor binding;inosine biosynthetic process;adenosine catabolic process;adenosine deaminase activity
1	CH.CC	mme18856	---NA---	2.89335	-0.835276	0.0379566	NA
1	CH.CC	mme19368	NEBU	-0.0198929	-1.39756	0.0379566	cytosol;actin cytoskeleton;Z disc;actin binding;structural constituent of muscle;muscle organ development;cellular component organization;muscle filament sliding;striated muscle cell development
1	CH.CC	mme01002	---NA---	1.20005	-2.96919	0.0380483	extracellular region;chemokine activity;immune response
1	CH.CC	mme07064	DPP10	4.03519	0.419596	0.0381541	voltage-gated potassium channel complex;serine-type peptidase activity;dipeptidyl-peptidase activity;potassium channel regulator activity;ion channel binding;proteolysis;regulation of potassium ion transmembrane transport;positive regulation of protein localization to plasma membrane
1	CH.CC	mme17277	APAF	4.15076	-0.848213	0.0381541	ATP binding;apoptosome;protein binding;apoptotic signaling pathway;ADP binding;activation of cysteine-type endopeptidase activity involved in apoptotic process by cytochrome c;cysteine-type endopeptidase activator activity involved in apoptotic process
1	CH.CC	mme07958	ENOX1	5.19571	0.367506	0.0382073	extracellular region;plasma membrane;nucleic acid binding;protein binding;rhythmic process
1	CH.CC	mme10447	MCF2	4.18399	0.531975	0.0382923	negative regulation of axonogenesis;positive regulation of Rho protein signal transduction;cytoskeleton;G protein-coupled receptor signaling pathway;positive regulation of apoptotic process;extrinsic component of cytoplasmic side of plasma membrane;endomembrane system;cytosol;Rho guanyl-nucleotide exchange factor activity;positive regulation of transcription by RNA polymerase II;1-phosphatidylino…
1	CH.CC	mme04625	HIC1	0.896564	-1.70666	0.0383441	negative regulation of transcription by RNA polymerase II;DNA-binding transcription factor activity;protein binding;metal ion binding;intrinsic apoptotic signaling pathway in response to DNA damage
1	CH.CC	mme08168	STK39	3.38511	0.484997	0.0384506	osmosensory signaling pathway;protein autophosphorylation;positive regulation of potassium ion transport;negative regulation of creatine transmembrane transporter activity;nucleoplasm;signal transduction by trans-phosphorylation;magnesium ion binding;activation of MAPK activity;ATP binding;cellular hypotonic response;cytosol;negative regulation of sodium ion transmembrane transporter activity;pro…
1	CH.CC	mme00894	MYMK	2.49419	-1.1692	0.0384824	plasma membrane;integral component of membrane;myoblast fusion
1	CH.CC	mme09059	FETUB	9.09105	-0.428813	0.0384824	extracellular region;cysteine-type endopeptidase inhibitor activity;metalloendopeptidase inhibitor activity;binding of sperm to zona pellucida;negative regulation of endopeptidase activity
1	CH.CC	mme11582	NOE1	4.68114	0.356442	0.0384824	AMPA glutamate receptor complex;identical protein binding;atrioventricular valve formation;negative regulation of amyloid-beta formation;cardiac epithelial to mesenchymal transition;endoplasmic reticulum;perikaryon;extrinsic component of synaptic membrane;amyloid-beta binding;positive regulation of epithelial to mesenchymal transition;cell;negative regulation of gene expression;extracellular spac…
1	CH.CC	mme17127	CHSTB	2.81122	0.544844	0.0384932	post-anal tail morphogenesis;motor neuron axon guidance;post-embryonic development;chondroitin 4-sulfotransferase activity;chondrocyte development;Golgi membrane;respiratory gaseous exchange by respiratory system;developmental growth;regulation of cell population proliferation;embryonic viscerocranium morphogenesis;embryonic digit morphogenesis;muscle organ development;chondroitin sulfate biosynt…
1	CH.CC	mme13525	NEB1	3.93322	0.440096	0.0385836	regulation of plasma membrane bounded cell projection organization;regulation of biological quality;regulation of nervous system development;protein binding;somatodendritic compartment;postsynapse;cytoskeleton;regulation of cellular component biogenesis;modulation of chemical synaptic transmission;generation of neurons;positive regulation of biological process;neuron projection
1	CH.CC	mme07325	EMIL3	3.7145	-0.719627	0.0385953	cellular anatomical entity;protein binding
1	CH.CC	mme06230	CXCR3	2.63816	-0.766914	0.0390326	G protein-coupled receptor activity;protein binding;positive regulation of cellular process;G protein-coupled receptor signaling pathway;integral component of membrane;response to chemical;plasma membrane;immune system process
[truncated: 102,255 more rows]

## Sheet: GO_reductionAnalysis_results
GO_AnalysisGroup	root_node	parentID	parentTerm	parentEnrichScore	termUniqueness	termUniquenessWithinCluster	termDispensability	individualTermID	individualTermDescription	GeneRatio	BgRatio	pvalue	p.adjust	qvalue	enrichingGenes
[truncated: 935 more rows]
